# Supplementary material for: Antibiotic-Induced Alterations in Gut Microbiota Are Associated with Changes in Glucose Metabolism in Healthy Mice
Source: Front Microbiol. 2017 Nov 22;8:2306. doi: 10.3389/fmicb.2017.02306 (PMC5702803; doi:10.3389/fmicb.2017.02306)
Supplement: TABLE S1 — Primers for the genes tested in this study. [file Table_1.XLSX]

## Sheet: Sheet1
	Gene Symbol	Forward Primer	Reverse Primer
	Fgf15	GCCATCAAGGACGTCAGCA	CTTCCTCCGAGTAGCGAATCAG
	Fxr	TGGGCTCCGAATCCTCTTAGA	TGGTCCTCAAATAAGATCCTTGG
	G6pase	CGACTCGCTATCTCCAAGTGA	GTTGAACCAGTCTCCGACCA
	Glut1	CAGTTCGGCTATAACACTGGTG	GCCCCCGACAGAGAAGATG
	Hk1	CGGAATGGGGAGCCTTTGG	GCCTTCCTTATCCGTTTCAATGG
	Hk2	TGATCGCCTGCTTATTCACGG	AACCGCCTAGAAATCTCCAGA
	InsR	ATGGGCTTCGGGAGAGGAT	GGATGTCCATACCAGGGCAC
	Pck1	CTGCATAACGGTCTGGACTTC	CAGCAACTGCCCGTACTCC
	Shp	TGGGTCCCAAGGAGTATGC	GCTCCAAGACTTCACACAGTG
	Tgr5	CTGTGTGAGATCCGCCGAC	CGACGCTCATAGGCCAAGA
	Polr2c	CTCACCGAAGAGAACGTCAAG	TCGATGGCTATTATGGGCACC
