# Supplementary material for: Antibiotic-Induced Alterations in Gut Microbiota Are Associated with Changes in Glucose Metabolism in Healthy Mice
Source: Front Microbiol. 2017 Nov 22;8:2306. doi: 10.3389/fmicb.2017.02306 (PMC5702803; doi:10.3389/fmicb.2017.02306)
Supplement: TABLE S2 — Alpha diversity metrics on the unrarefied and rarefied OTU tables in the two experiments. [file Table_2.XLSX]

## Sheet: unrarefied expt1
ID	Treatment	ace	berger_parker_d	brillouin_d	chao1_lower_bound	chao1_upper_bound	chao1	dominance	doubles	enspie	equitability	esty_lower_bound	esty_upper_bound	fisher_alpha	gini_index	goods_coverage	heip_e	kempton_taylor_q	margalef	mcintosh_d	mcintosh_e	menhinick	michaelis_menten_fit	observed_otus	observed_species	observed	PD_whole_tree	robbins	shannon	simpson_e	simpson_reciprocal	simpson	singles	strong
s239	Control	320.042	0.410527	2.63666	312.349	341.373	320.048	0.196947	20	5.07751	0.460741	3.29188e-05	0.000170514	35.1188	0.975101	0.999898	0.0423924	0	24.901	0.557385	0.44439	0.647712	313.433	308	308	308	22.1414	0.000101716	3.80885	0.0164854	5.07751	0.803053	23	0.832145
s240	Control	320.922	0.410516	2.6368	312.849	343.625	321.143	0.196936	20	5.07778	0.460765	3.67965e-05	0.000175476	35.1187	0.975097	0.999894	0.0423988	0	24.901	0.557397	0.444378	0.647704	313.133	308	308	308	22.7488	0.000106136	3.80905	0.0164863	5.07778	0.803064	24	0.83212
s241	Control	317.125	0.410525	2.63664	310.085	338.654	317.55	0.196945	19	5.07756	0.46126	3.01541e-05	0.000164433	34.8615	0.975107	0.999903	0.0426692	0	24.7388	0.557387	0.444384	0.643505	311.496	306	306	306	22.5086	9.72935e-05	3.80881	0.0165933	5.07756	0.803055	22	0.831546
s242	Control	320.763	0.410525	2.63667	313.102	345.325	321.8	0.196945	19	5.07756	0.460742	3.78894e-05	0.000174387	35.1188	0.975103	0.999894	0.0423927	0	24.901	0.557387	0.444388	0.647711	313.211	308	308	308	22.0672	0.000106138	3.80886	0.0164856	5.07756	0.803055	24	0.832141
s243	Control	320.142	0.410525	2.63666	312.14	339.947	319.5	0.196945	21	5.07756	0.46074	3.18351e-05	0.000171597	35.1188	0.975105	0.999898	0.0423922	0	24.901	0.557387	0.444388	0.647711	313.369	308	308	308	22.354	0.000101716	3.80884	0.0164856	5.07756	0.803055	23	0.832141
s244	Cocktail	308	0.41078	2.63269	308	308	308	0.197188	0	5.07129	0.460049	0	0	35.1216	0.975272	1	0.0422117	0	24.9023	0.557113	0.444663	0.647912	320.833	308	308	308	23.2524	0	3.80312	0.0164652	5.07129	0.802812	0	0.832552
s245	Cocktail	248	0.410912	2.62956	248	248	248	0.197316	0	5.06801	0.477502	0	0	27.515	0.975485	1	0.052271	0	20.0359	0.556969	0.444689	0.521779	256.273	248	248	248	19.3083	0	3.79815	0.0204355	5.06801	0.802684	0	0.812153
s246	Cocktail	286	0.410932	2.62938	286	286	286	0.197336	0	5.06751	0.465467	0	0	32.3065	0.975508	1	0.0453016	0	23.1184	0.556947	0.444786	0.601744	297.821	286	286	286	21.3284	0	3.79815	0.0177186	5.06751	0.802664	0	0.826164
s247	Cocktail	213	0.411351	2.62102	213	213	213	0.197736	0	5.05724	0.489407	0	0	23.1951	0.976045	1	0.0603244	0	17.1983	0.556496	0.445094	0.44838	218.455	213	213	213	16.9188	0	3.78542	0.0237429	5.05724	0.802264	0	0.79735
s248	Cocktail	213	0.411388	2.62044	213	213	213	0.197773	0	5.0563	0.489298	0	0	23.1954	0.976039	1	0.0602864	0	17.1984	0.556455	0.445135	0.4484	218.518	213	213	213	16.8168	0	3.78458	0.0237385	5.0563	0.802227	0	0.797474
s249	Ampicillin	267	0.4107	2.63336	267	267	267	0.197112	0	5.07325	0.471895	0	0	29.8966	0.975274	1	0.0487428	0	21.5762	0.557199	0.444496	0.561609	276.897	267	267	267	19.0297	0	3.8038	0.0190009	5.07325	0.802888	0	0.819024
s250	Ampicillin	284	0.410812	2.63133	284	284	284	0.19722	0	5.07047	0.46639	0	0	32.0508	0.975421	1	0.0457176	0	22.9556	0.557077	0.444652	0.597449	295.166	284	284	284	20.696	0	3.80096	0.0178538	5.07047	0.80278	0	0.82523
s251	Ampicillin	265	0.4108	2.6313	265	265	265	0.197208	0	5.07078	0.472156	0	0	29.6455	0.975451	1	0.0490014	0	21.4144	0.557091	0.444601	0.55747	274.323	265	265	265	19.821	0	3.80078	0.019135	5.07078	0.802792	0	0.818513
s252	Ampicillin	294	0.410669	2.63421	294	294	294	0.197083	0	5.07401	0.464073	0	0	33.3245	0.975201	1	0.0442989	0	23.7661	0.557232	0.444516	0.618378	306.481	294	294	294	20.8589	0	3.80525	0.0172585	5.07401	0.802917	0	0.828142
s253	Ampicillin	220	0.411049	2.62577	220	220	220	0.197448	0	5.06464	0.487366	0	0	24.0503	0.975838	1	0.0587	0	17.7651	0.556821	0.444782	0.462946	225.735	220	220	220	17.2026	0	3.79237	0.0230211	5.06464	0.802552	0	0.800136
s254	Neomycin	308.187	0.410567	2.63572	300.876	323.933	306.636	0.196985	21	5.07653	0.463235	2.02013e-05	0.000156714	33.8353	0.975181	0.999912	0.0437727	0	24.0901	0.557342	0.444414	0.626713	302.593	298	298	298	21.4479	8.84576e-05	3.80741	0.0170353	5.07653	0.803015	20	0.829184
s255	Neomycin	296	0.41054	2.63636	296	296	296	0.196959	30	5.0772	0.463898	-6.71429e-05	6.71429e-05	33.579	0.975124	1	0.0441006	0	23.9277	0.557372	0.44438	0.622486	305.238	296	296	296	21.1635	0	3.80835	0.0171527	5.0772	0.803041	0	0.828488
s256	Neomycin	285	0.410582	2.63538	285	285	285	0.196999	32	5.07617	0.466821	-6.93519e-05	6.93519e-05	32.1757	0.975206	1	0.0457572	0	23.0357	0.557326	0.444404	0.599384	292.716	285	285	285	20.094	0	3.80684	0.0178111	5.07617	0.803001	0	0.825047
s257	Neomycin	316.811	0.410544	2.63633	309.27	333.868	315.545	0.196962	21	5.07711	0.461205	2.40746e-05	0.000161676	34.8617	0.975126	0.999907	0.0426546	0	24.7389	0.557368	0.444404	0.643519	311.565	306	306	306	20.9077	9.28751e-05	3.80835	0.0165919	5.07711	0.803038	21	0.831587
s258	Neomycin	320.146	0.410531	2.63659	312.14	339.947	319.5	0.19695	21	5.07742	0.460728	3.18355e-05	0.000171599	35.1188	0.975107	0.999898	0.0423892	0	24.901	0.557381	0.444394	0.647715	313.365	308	308	308	20.9467	0.000101717	3.80874	0.0164851	5.07742	0.80305	23	0.832153
s259	Metronidazole	276	0.410692	2.63336	276	276	276	0.197105	0	5.07343	0.469118	0	0	31.034	0.975323	1	0.0471494	0	22.3062	0.557207	0.444506	0.580534	285.744	276	276	276	20.1509	0	3.80386	0.018382	5.07343	0.802895	0	0.822202
s260	Metronidazole	315	0.41054	2.63658	315	315	315	0.196959	77	5.0772	0.458936	-0.000107568	0.000107568	36.0213	0.975081	1	0.041446	0	25.4689	0.557372	0.444418	0.662443	324.276	315	315	315	22.6584	0	3.8088	0.0161181	5.0772	0.803041	0	0.834212
s261	Metronidazole	307	0.410611	2.63521	307	307	307	0.197027	64	5.07545	0.46075	-9.80854e-05	9.80854e-05	34.991	0.975184	1	0.0424647	0	24.8203	0.557295	0.444479	0.645675	316.077	307	307	307	20.784	0	3.80676	0.0165324	5.07545	0.802973	0	0.832036
s262	Metronidazole	302	0.410545	2.63634	302	302	302	0.196964	0	5.07706	0.462271	0	0	34.3479	0.975096	1	0.0432224	0	24.4144	0.557366	0.444398	0.635109	313.346	302	302	302	21.896	0	3.80838	0.0168115	5.07706	0.803036	0	0.830379
s263	Metronidazole	305	0.410469	2.63787	305	305	305	0.196891	0	5.07895	0.461746	0	0	34.7323	0.974979	1	0.042868	0	24.6574	0.557448	0.444321	0.641358	316.662	305	305	305	21.0348	0	3.81064	0.0166523	5.07895	0.803109	0	0.83112
s264	Vancomycin	230	0.410905	2.62852	230	230	230	0.19731	0	5.06818	0.483901	0	0	25.2803	0.975664	1	0.0563078	0	18.5758	0.556976	0.444646	0.483904	236.502	230	230	230	17.5622	0	3.79644	0.0220356	5.06818	0.80269	0	0.804453
s265	Vancomycin	226	0.411034	2.62616	226	226	226	0.197434	0	5.06499	0.485026	0	0	24.7879	0.975813	1	0.0571613	0	18.2518	0.556837	0.444778	0.475563	232.205	226	226	226	17.5386	0	3.79299	0.0224115	5.06499	0.802566	0	0.802891
s266	Vancomycin	238	0.410767	2.63132	238	238	238	0.197177	0	5.07159	0.481403	0	0	26.2695	0.975449	1	0.0545761	0	19.2242	0.557126	0.444512	0.500651	245.152	238	238	238	18.6046	0	3.80059	0.0213092	5.07159	0.802823	0	0.807654
s267	Vancomycin	269	0.410774	2.63186	269	269	269	0.197184	0	5.07141	0.470997	0	0	30.1496	0.975398	1	0.0483008	0	21.7388	0.557118	0.444581	0.565867	278.807	269	269	269	19.6812	0	3.80164	0.0188528	5.07141	0.802816	0	0.819915
s268	Vancomycin	251	0.410662	2.63369	251	251	251	0.197076	0	5.07419	0.477217	0	0	27.8875	0.975269	1	0.0518759	0	20.2782	0.55724	0.444424	0.52793	259.342	251	251	251	19.4318	0	3.80415	0.0202159	5.07419	0.802924	0	0.81281

## Sheet: unrarefied expt2
ID	Treatment	ace	berger_parker_d	brillouin_d	chao1_lower_bound	chao1_upper_bound	chao1	dominance	doubles	enspie	equitability	esty_lower_bound	esty_upper_bound	fisher_alpha	gini_index	goods_coverage	heip_e	kempton_taylor_q	margalef	mcintosh_d	mcintosh_e	menhinick	michaelis_menten_fit	observed_otus	observed_species	observed	PD_whole_tree	robbins	shannon	simpson_e	simpson_reciprocal	simpson	singles	strong
s278	Control	390.4	0.349411	2.72963	373.204	489.093	412.455	0.160557	21	6.22831	0.470782	0.000168791	0.000334978	37.9675	0.973208	0.999748	0.0434388	0	26.7348	0.600535	0.401254	0.680242	332.899	332	332	332	24.2655	0.000251885	3.94282	0.01876	6.22831	0.839443	60	0.842501
s279	Control	384.522	0.349406	2.72972	371.677	493.903	412.65	0.160553	19	6.22847	0.471286	0.000162874	0.000324097	37.7093	0.973203	0.999757	0.0437065	0	26.5732	0.60054	0.401245	0.67614	330.961	330	330	330	23.7831	0.000243486	3.94293	0.0188741	6.22847	0.839447	58	0.84196
s280	Control	392.14	0.349415	2.72958	378.685	511.335	423.5	0.160561	19	6.22815	0.470772	0.000174223	0.000337949	37.9676	0.97321	0.999744	0.0434362	0	26.7348	0.600529	0.401259	0.680246	332.677	332	332	332	25.5419	0.000256086	3.94274	0.0187595	6.22815	0.839439	61	0.842512
s281	Control	386.991	0.349412	2.72963	372.414	491.294	412.476	0.160559	20	6.22826	0.471025	0.000165825	0.000329551	37.8385	0.973206	0.999752	0.04357	0	26.654	0.600533	0.401254	0.678195	331.975	331	331	331	24.3275	0.000247688	3.94281	0.0188165	6.22826	0.839441	59	0.842241
s282	Control	378.12	0.349412	2.72959	363.327	469.55	398.714	0.160559	20	6.22826	0.471757	0.000150703	0.000311088	37.4515	0.973213	0.999769	0.0439673	0	26.4117	0.600533	0.401248	0.672048	329.257	328	328	328	24.0347	0.000230895	3.94273	0.0189886	6.22826	0.839441	55	0.841439
s283	Cocktail	312	0.349604	2.7259	312	312	312	0.160735	0	6.22143	0.475215	0	0	35.3991	0.973381	1	0.0460452	0	25.1205	0.600313	0.401442	0.639441	326.252	312	312	312	21.1952	0	3.93735	0.0199405	6.22143	0.839265	0	0.837392
s284	Cocktail	214	0.350079	2.71573	214	214	214	0.161172	0	6.20457	0.506607	0	0	23.1696	0.973912	1	0.0664634	0	17.2066	0.599768	0.401822	0.438889	219.699	214	214	214	17.1863	0	3.92188	0.0289933	6.20457	0.838828	0	0.801007
s285	Cocktail	168	0.350579	2.70267	168	168	168	0.161632	0	6.18689	0.527908	0	0	17.6739	0.974981	1	0.0835574	nan	13.4922	0.599195	0.402318	0.344794	170.79	168	168	168	14.1524	0	3.90247	0.0368267	6.18689	0.838368	0	0.774841
s287	Cocktail	193	0.350246	2.71089	193	193	193	0.161325	0	6.19867	0.515596	0	0	20.6386	0.9744	1	0.0733377	0	15.5108	0.599577	0.401978	0.395914	197.177	193	193	193	15.0463	0	3.91464	0.0321175	6.19867	0.838675	0	0.789982
s288	Ampicillin	270	0.349494	2.7276	270	270	270	0.160634	0	6.22533	0.48776	0	0	30.0768	0.973333	1	0.0533213	0	21.7275	0.600439	0.401245	0.553275	279.94	270	270	270	18.7171	0	3.93955	0.0230568	6.22533	0.839366	0	0.82351
s289	Ampicillin	252	0.349679	2.72325	252	252	252	0.160804	0	6.21875	0.493035	0	0	27.833	0.973672	1	0.0568716	0	20.2744	0.600226	0.401427	0.516527	260.435	252	252	252	17.8503	0	3.93308	0.0246776	6.21875	0.839196	0	0.817141
s290	Ampicillin	237	0.34964	2.72383	237	237	237	0.160768	0	6.22016	0.498661	0	0	25.9781	0.973636	1	0.0605191	0	19.0627	0.600272	0.401356	0.485754	244.12	237	237	237	16.4982	0	3.93381	0.0262454	6.22016	0.839232	0	0.810759
s291	Ampicillin	265	0.349528	2.72672	265	265	265	0.160665	0	6.22415	0.48923	0	0	29.4512	0.973423	1	0.0542779	0	21.3238	0.600401	0.401275	0.543056	274.316	265	265	265	18.6828	0	3.93823	0.0234873	6.22415	0.839335	0	0.821769
s292	Ampicillin	270	0.349452	2.72839	270	270	270	0.160595	0	6.22685	0.487902	0	0	30.0764	0.973293	1	0.0533665	0	21.7273	0.600487	0.401196	0.553242	279.758	270	270	270	18.7155	0	3.94069	0.0230624	6.22685	0.839405	0	0.823398
s293	Neomycin	392.606	0.349415	2.72952	381.73	526.258	430.526	0.160561	18	6.22815	0.471005	0.000178836	0.000341733	37.8385	0.973219	0.99974	0.0435647	0	26.654	0.600529	0.401257	0.678198	331.338	331	331	331	23.1803	0.000260284	3.94264	0.0188162	6.22815	0.839439	62	0.842248
s294	Neomycin	391.046	0.349412	2.72953	385.07	549.674	440.235	0.160559	16	6.22826	0.471498	0.000180514	0.00034005	37.5804	0.973222	0.99974	0.0438303	0	26.4925	0.600533	0.40125	0.674097	328.933	329	329	329	22.3574	0.000260282	3.94264	0.0189309	6.22826	0.839441	62	0.841708
s295	Neomycin	381.735	0.349412	2.72958	379.007	537.255	431.312	0.160559	15	6.22826	0.471755	0.000166309	0.00032067	37.4515	0.973214	0.999757	0.0439669	0	26.4117	0.600533	0.401248	0.672048	328.794	328	328	328	22.0511	0.00024349	3.94272	0.0189886	6.22826	0.839441	58	0.841439
s296	Neomycin	387.27	0.349416	2.72947	378.505	524.325	427.333	0.160563	17	6.2281	0.471488	0.00017212	0.000331658	37.5805	0.973224	0.999748	0.0438277	0	26.4925	0.600528	0.401255	0.674101	329.446	329	329	329	22.2556	0.000251889	3.94256	0.0189304	6.2281	0.839437	60	0.84172
s297	Neomycin	384.604	0.349412	2.72961	366.197	467.806	400.391	0.160559	22	6.22826	0.471023	0.000156606	0.000321978	37.8385	0.973209	0.999761	0.0435693	0	26.654	0.600533	0.401254	0.678195	332.379	331	331	331	22.4145	0.000239292	3.94278	0.0188165	6.22826	0.839441	57	0.842241
s298	Metronidazole	498.806	0.349375	2.73058	459	661.932	532.731	0.160525	25	6.22956	0.464267	0.000299721	0.000497834	41.735	0.973107	0.999601	0.0399849	0	29.0769	0.600575	0.401262	0.739624	360.749	361	361	361	25.862	0.000398778	3.94435	0.0172564	6.22956	0.839475	95	0.849609
s299	Metronidazole	421.676	0.349534	2.72682	2426.27	5320.84	3565	0.160671	0	6.22392	0.472018	0.000266098	0.000414231	37.0668	0.973419	0.99966	0.0442405	0	26.1701	0.600393	0.401383	0.666017	320.978	325	325	325	22.2475	0.000340165	3.93865	0.0191505	6.22392	0.839329	81	0.840947
s300	Metronidazole	377.172	0.349425	2.72924	376.962	542.868	431.4	0.160571	14	6.22779	0.472443	0.000163444	0.000315157	37.0653	0.973246	0.999761	0.044357	0	26.1695	0.600518	0.401259	0.665914	325.548	325	325	325	24.6018	0.000239301	3.9422	0.0191624	6.22779	0.839429	57	0.840658
s301	Metronidazole	399.766	0.3494	2.72984	396.278	574.377	456.353	0.160548	16	6.22867	0.470332	0.00019184	0.000353895	38.2258	0.973193	0.999727	0.0431877	0	26.8962	0.600546	0.401245	0.68433	334.285	334	334	334	25.0186	0.000272867	3.94313	0.0186487	6.22867	0.839452	65	0.842996
s302	Metronidazole	232	0.349656	2.72321	232	232	232	0.160783	0	6.21958	0.500492	0	0	25.3636	0.973708	1	0.0617854	0	18.6589	0.600253	0.401367	0.475517	238.624	232	232	232	18.024	0	3.93286	0.0268085	6.21958	0.839217	0	0.80854
s303	Vancomycin	240	0.349725	2.72227	240	240	240	0.160846	0	6.21713	0.497233	0	0	26.3485	0.973711	1	0.05966	0	19.3054	0.600174	0.401459	0.491962	247.58	240	240	240	17.4675	0	3.93156	0.0259047	6.21713	0.839154	0	0.8123
s304	Vancomycin	180	0.350274	2.70891	180	180	180	0.161351	0	6.19766	0.522117	0	0	19.0893	0.974643	1	0.0784876	0	14.4607	0.599544	0.401988	0.369261	183.341	180	180	180	13.3076	0	3.91162	0.0344314	6.19766	0.838649	0	0.782196
s305	Vancomycin	231	0.349779	2.72105	231	231	231	0.160896	0	6.2152	0.500492	0	0	25.242	0.973771	1	0.0619104	0	18.5786	0.600112	0.401506	0.473551	237.94	231	231	231	16.7715	0	3.92973	0.0269056	6.2152	0.839104	0	0.808414
s306	Vancomycin	220	0.349813	2.71987	220	220	220	0.160927	0	6.21399	0.504784	0	0	23.8973	0.973907	1	0.0649319	0	17.6902	0.600073	0.401527	0.451022	225.837	220	220	220	16.4069	0	3.92791	0.0282454	6.21399	0.839073	0	0.803308
s307	Vancomycin	206	0.349948	2.71675	206	206	206	0.161052	0	6.20919	0.510409	0	0	22.1998	0.974058	1	0.0691274	0	16.5598	0.599918	0.401659	0.422403	210.987	206	206	206	15.9513	0	3.92326	0.0301417	6.20919	0.838948	0	0.796501

## Sheet: methods for rarefied data
The scores for the alpha diversity metrics of the iterations of a rarefaction at the maximum depth (200K sequences) from the collated_alpha_file were averaged (within sample).

## Sheet: rarefied expt1
ID	Treatment	ace	berger_parker_d	brillouin_d	chao1_lower_bound	chao1_upper_bound	chao1	dominance	doubles	enspie	equitability	esty_lower_bound	esty_upper_bound	fisher_alpha	gini_index	goods_coverage	heip_e	kempton_taylor_q	margalef	mcintosh_d	mcintosh_e	menhinick	michaelis_menten_fit	observed_otus	observed_species	observed	PD_whole_tree	robbins	shannon	simpson_e	simpson_reciprocal	simpson	singles	strong
s239	Control	318.291	0.410763	2.6356	310.811	344.601	320.1	0.197098	20.4	5.07364	0.461378	4.60093e-05	0.000204991	35.3033	0.974999	0.999874	0.0427643	0	24.9138	0.55729	0.444633	0.682224	311.288	305.1	305.1	305.1	22.0595	0.0001255	3.80781	0.0166297	5.07364	0.802902	25.1	0.831352
s240	Control	320.408	0.410527	2.63668	311.752	345.162	321.086	0.196944	22	5.0776	0.461383	5.0256e-05	0.000214744	35.3949	0.974963	0.999868	0.0427162	0	24.9712	0.557463	0.444461	0.68379	311.557	305.8	305.8	305.8	22.5737	0.0001325	3.80937	0.0166047	5.0776	0.803056	26.5	0.831384
s241	Control	316.396	0.410306	2.63678	308.708	339.829	317.181	0.196794	21.1	5.08146	0.461982	4.25067e-05	0.000202493	35.1071	0.974991	0.999877	0.043031	0	24.7909	0.557632	0.444287	0.67887	309.649	303.6	303.6	303.6	22.4051	0.0001225	3.80951	0.0167377	5.08146	0.803206	24.5	0.830776
s242	Control	318.658	0.410745	2.63507	310.64	344.808	320.12	0.197127	21.2	5.07288	0.46139	4.85729e-05	0.000210427	35.2509	0.975017	0.99987	0.0427963	0	24.8811	0.557256	0.444665	0.68133	310.508	304.7	304.7	304.7	21.9605	0.0001295	3.80703	0.0166492	5.07288	0.802873	25.9	0.831283
s243	Control	319.737	0.41054	2.63582	310.997	342.417	319.679	0.196973	22.8	5.07684	0.461284	4.626e-05	0.00021174	35.3687	0.975002	0.999871	0.0427041	0	24.9548	0.55743	0.444494	0.683342	311.484	305.6	305.6	305.6	22.2855	0.000129	3.80812	0.0166129	5.07684	0.803027	25.8	0.831492
s244	Cocktail	310.229	0.410616	2.63295	307.942	311.69	308.277	0.197059	32.5	5.07464	0.46018	-5.74825e-05	0.000105482	35.6698	0.975179	0.999976	0.042253	0	25.1432	0.557334	0.444595	0.688485	319.489	307.9	307.9	307.9	23.2429	2.4e-05	3.80399	0.0164815	5.07464	0.802941	4.8	0.832463
s245	Cocktail	248	0.41084	2.62938	248	248	248	0.19725	0	5.06973	0.477528	0	0	27.94	0.975413	1	0.0522792	0	20.2358	0.557118	0.444677	0.554545	256.906	248	248	248	19.3083	0	3.79835	0.0204425	5.06973	0.80275	0	0.812206
s246	Cocktail	286.199	0.410941	2.62878	286.002	286.439	286.03	0.197339	7.1	5.06744	0.465422	-3.37784e-05	4.07784e-05	32.8157	0.975431	0.999996	0.0452892	0	23.349	0.557017	0.444862	0.639515	297.786	286	286	286	21.3284	3.5e-06	3.79778	0.0177183	5.06744	0.802661	0.7	0.82617
s247	Cocktail	213	0.411303	2.62093	213	213	213	0.197698	0	5.05822	0.489445	0	0	23.5427	0.975958	1	0.0603376	0	17.3684	0.556612	0.445104	0.476282	218.91	213	213	213	16.9188	0	3.78571	0.0237475	5.05822	0.802302	0	0.797318
s248	Cocktail	213	0.411484	2.61973	213	213	213	0.197843	0	5.05452	0.489222	0	0	23.5427	0.975962	1	0.06026	0	17.3684	0.556449	0.445267	0.476282	219.009	213	213	213	16.8168	0	3.78399	0.0237301	5.05452	0.802157	0	0.797541
s249	Ampicillin	267	0.410689	2.63285	267	267	267	0.197106	0	5.07343	0.471865	0	0	30.3653	0.97519	1	0.0487339	0	21.7924	0.55728	0.444557	0.59703	277.532	267	267	267	19.0297	0	3.80356	0.0190016	5.07343	0.802894	0	0.819061
s250	Ampicillin	284.207	0.411036	2.63044	284.025	285.601	284.2	0.197369	6.4	5.06667	0.466293	-3.11807e-05	3.91807e-05	32.5567	0.975336	0.999996	0.0456906	0	23.1852	0.556984	0.444891	0.635043	295.114	284	284	284	20.696	4e-06	3.80017	0.0178404	5.06667	0.802631	0.8	0.825261
s251	Ampicillin	265	0.410946	2.6302	265	265	265	0.19734	1.2	5.06739	0.472018	-1.14926e-05	1.14926e-05	30.1088	0.975367	1	0.0489609	0	21.6286	0.557015	0.444817	0.592558	274.679	265	265	265	19.821	0	3.79967	0.0191222	5.06739	0.80266	0	0.81859
s252	Ampicillin	294.075	0.410619	2.63451	294	294	294	0.197019	5.3	5.07568	0.464187	-3.02081e-05	3.32081e-05	33.8547	0.975083	0.999999	0.0443298	0	24.0044	0.557378	0.444519	0.657404	306.754	294	294	294	20.8589	1.5e-06	3.80618	0.0172642	5.07568	0.802981	0.3	0.828045
s253	Ampicillin	220	0.410959	2.62567	220	220	220	0.197377	0	5.06646	0.487403	0	0	24.4146	0.975736	1	0.0587128	0	17.9419	0.556975	0.444758	0.491935	226.207	220	220	220	17.2026	0	3.79266	0.0230294	5.06646	0.802623	0	0.800124
s254	Neomycin	304.844	0.410515	2.63559	297.935	323.329	304.431	0.19693	20.8	5.07795	0.464234	2.66446e-05	0.000181355	33.9198	0.975063	0.999896	0.044305	0	24.0454	0.557479	0.44442	0.658522	299.941	294.5	294.5	294.5	21.3252	0.000104	3.8077	0.0172428	5.07795	0.80307	20.8	0.828098
s255	Neomycin	297.76	0.41058	2.63588	295.629	300.45	296.209	0.196995	30.6	5.07629	0.464013	-5.07167e-05	0.000109717	34.05	0.975001	0.99997	0.0441695	0	24.1273	0.557406	0.444495	0.660758	304.505	295.5	295.5	295.5	21.1544	2.95e-05	3.80816	0.0171787	5.07629	0.803005	5.9	0.828314
s256	Neomycin	286.274	0.410535	2.63551	284.631	288.388	284.927	0.196947	29.1	5.07751	0.467021	-5.42034e-05	0.000101203	32.6344	0.975076	0.999977	0.0458453	0	23.2343	0.557459	0.444417	0.636385	292.382	284.6	284.6	284.6	20.0863	2.35e-05	3.80753	0.017841	5.07751	0.803053	4.7	0.824848
s257	Neomycin	315.193	0.410503	2.63573	307.548	338.071	315.773	0.196941	20.6	5.07768	0.462036	4.00429e-05	0.000197957	34.9894	0.975022	0.999881	0.0431099	0	24.7172	0.557466	0.444451	0.676858	308.748	302.7	302.7	302.7	20.8222	0.000119	3.80798	0.0167748	5.07768	0.803059	23.8	0.830625
s258	Neomycin	318.577	0.410814	2.63486	310.228	340.52	318.505	0.197174	22	5.07168	0.461224	4.31831e-05	0.000205817	35.3164	0.975021	0.999876	0.0427172	0	24.922	0.557203	0.444719	0.682448	311.357	305.2	305.2	305.2	20.8523	0.0001245	3.80675	0.0166181	5.07168	0.802826	24.9	0.83147
s259	Metronidazole	276.175	0.410659	2.63327	276.002	276.732	276.034	0.197052	4.5	5.07481	0.469162	-2.65947e-05	3.35947e-05	31.523	0.97522	0.999996	0.0471621	0	22.5298	0.557341	0.444517	0.617155	285.861	276	276	276	20.1509	3.5e-06	3.80422	0.018387	5.07481	0.802948	0.7	0.822204
s260	Metronidazole	323.84	0.410502	2.63626	314.995	324.502	316.919	0.196937	58.7	5.07776	0.459118	-2.58501e-05	0.00020185	36.5097	0.974969	0.999912	0.04154	0	25.6676	0.55747	0.444473	0.702796	322.106	314.3	314.3	314.3	22.6336	8.8e-05	3.80884	0.0161559	5.07776	0.803063	17.6	0.834011
s261	Metronidazole	311.501	0.410666	2.63481	306.616	312.899	307.539	0.197058	52.8	5.07466	0.460899	-5.12613e-05	0.000160261	35.4734	0.975067	0.999946	0.0425461	0	25.0203	0.557334	0.444591	0.685131	315.029	306.4	306.4	306.4	20.7538	5.45e-05	3.80669	0.0165623	5.07466	0.802942	10.9	0.831846
s262	Metronidazole	303.007	0.410401	2.63623	301.733	304.69	301.986	0.196851	22.8	5.07999	0.462394	-5.16355e-05	8.46355e-05	34.8587	0.974999	0.999984	0.0432769	0	24.6353	0.557568	0.444347	0.674622	312.566	301.7	301.7	301.7	21.8852	1.65e-05	3.80873	0.0168379	5.07999	0.803149	3.3	0.830257
s263	Metronidazole	306.387	0.410391	2.63795	304.926	308.172	305.162	0.196829	24.5	5.08057	0.461848	-5.20646e-05	9.00646e-05	35.277	0.974867	0.999981	0.0429022	0	24.8974	0.557593	0.444329	0.681777	315.896	304.9	304.9	304.9	21.0321	1.9e-05	3.81126	0.0166631	5.08057	0.803171	3.8	0.831047
s264	Vancomycin	230	0.41086	2.62881	230	230	230	0.19726	0	5.06946	0.484014	0	0	25.6668	0.975541	1	0.056345	0	18.7612	0.557106	0.444648	0.514296	237.015	230	230	230	17.5622	0	3.79732	0.0220411	5.06946	0.80274	0	0.80429
s265	Vancomycin	226	0.411068	2.62543	226	226	226	0.197458	0	5.06438	0.484948	0	0	25.1649	0.975735	1	0.0571352	0	18.4334	0.556883	0.444863	0.505351	232.726	226	226	226	17.5386	0	3.79238	0.0224088	5.06438	0.802542	0	0.802952
s266	Vancomycin	238	0.410923	2.63078	238	238	238	0.197288	0	5.06874	0.481363	0	0	26.6741	0.975347	1	0.0545632	0	19.4166	0.557074	0.444698	0.532184	245.739	238	238	238	18.6046	0	3.80027	0.0212972	5.06874	0.802712	0	0.807568
s267	Vancomycin	269	0.410859	2.63092	269	269	269	0.197257	0.6	5.06953	0.470889	-7.50358e-06	7.50358e-06	30.6221	0.975324	1	0.0482695	0	21.9563	0.557109	0.444732	0.601502	279.247	269	269	269	19.6812	0	3.80077	0.0188458	5.06953	0.802743	0	0.819966
s268	Vancomycin	251	0.410746	2.63336	251	251	251	0.197116	0	5.07316	0.477217	0	0	28.3213	0.975178	1	0.0518761	0	20.4816	0.557269	0.444533	0.561253	260.048	251	251	251	19.4318	0	3.80416	0.0202118	5.07316	0.802884	0	0.812798

## Sheet: rarefied expt2
ID	Treatment	ace	berger_parker_d	brillouin_d	chao1_lower_bound	chao1_upper_bound	chao1	dominance	doubles	enspie	equitability	esty_lower_bound	esty_upper_bound	fisher_alpha	gini_index	goods_coverage	heip_e	kempton_taylor_q	margalef	mcintosh_d	mcintosh_e	menhinick	michaelis_menten_fit	observed_otus	observed_species	observed	PD_whole_tree	robbins	shannon	simpson_e	simpson_reciprocal	simpson	singles	strong
s278	Control	376.371	0.349407	2.72909	363.61	484.327	404.145	0.160547	20	6.2287	0.47324	0.000194842	0.000389158	37.537	0.973228	0.999708	0.0447783	0	26.3066	0.60066	0.401328	0.720237	324.783	322.1	322.1	322.1	23.7941	0.000292	3.94269	0.0193397	6.2287	0.839453	58.4	0.839718
s279	Control	367.6	0.349243	2.72919	354.459	458.394	389.051	0.160479	20.4	6.23136	0.473791	0.000176859	0.000368141	37.26	0.973223	0.999727	0.0450755	0	26.1345	0.600745	0.401238	0.715542	322.999	320	320	320	23.3852	0.0002725	3.94283	0.019474	6.23136	0.839521	54.5	0.839199
s280	Control	373.383	0.349356	2.72876	359.512	468.015	395.855	0.160565	20.6	6.22802	0.473058	0.000185215	0.000378785	37.6029	0.973223	0.999718	0.0446933	0	26.3475	0.600638	0.401351	0.721356	325.775	322.6	322.6	322.6	25.0184	0.000282	3.94223	0.0193077	6.22802	0.839435	56.4	0.839984
s281	Control	366.235	0.349513	2.72891	352.954	452.911	386.15	0.160579	20.9	6.2275	0.473717	0.000173226	0.000364774	37.2731	0.973239	0.999731	0.0450483	0	26.1427	0.600621	0.401363	0.715765	323.406	320.1	320.1	320.1	23.8431	0.000269	3.94243	0.0194558	6.2275	0.839421	53.8	0.839256
s282	Control	365.676	0.349386	2.72916	352.443	453.737	386.016	0.160551	20.6	6.22855	0.473942	0.000173111	0.000363889	37.181	0.973219	0.999731	0.0451604	0	26.0854	0.600655	0.401327	0.7142	322.511	319.4	319.4	319.4	23.6617	0.0002685	3.94279	0.0195022	6.22855	0.839449	53.7	0.83894
s283	Cocktail	313.955	0.349475	2.72551	311.276	315.747	311.745	0.160661	45.2	6.22431	0.475443	-6.14735e-05	0.000131474	36.1026	0.97344	0.999965	0.0461683	0	25.4136	0.600518	0.401448	0.695864	324.05	311.2	311.2	311.2	21.1545	3.5e-05	3.93747	0.0200011	6.22431	0.839339	7	0.837164
s284	Cocktail	214	0.349994	2.71542	214	214	214	0.161112	0	6.20687	0.506628	0	0	23.667	0.973987	1	0.0664712	0	17.4503	0.599954	0.401816	0.478519	220.491	214	214	214	17.1863	0	3.92204	0.0290041	6.20687	0.838888	0	0.801083
s285	Cocktail	168	0.350428	2.70308	168	168	168	0.161495	0	6.19216	0.528058	0	0	18.038	0.975005	1	0.0836262	NaN	13.6817	0.599476	0.4022	0.375659	171.16	168	168	168	14.1524	0	3.90358	0.0368581	6.19216	0.838505	0	0.774913
s287	Cocktail	193	0.350174	2.71037	193	193	193	0.161275	0	6.2006	0.515572	0	0	21.0742	0.974466	1	0.0733278	0	15.7299	0.599751	0.401976	0.431561	197.755	193	193	193	15.0463	0	3.91446	0.0321275	6.2006	0.838725	0	0.790113
s288	Ampicillin	270.041	0.349401	2.72747	270	270	270	0.160567	3	6.22797	0.487821	-2.1569e-05	2.3569e-05	30.7506	0.973359	0.999999	0.0533407	0	22.0382	0.600636	0.401247	0.603738	280.504	270	270	270	18.7171	1e-06	3.94004	0.0230665	6.22797	0.839433	0.2	0.82353
s289	Ampicillin	252.019	0.349515	2.72328	252	252	252	0.160684	1	6.22344	0.493122	-9.19488e-06	1.01949e-05	28.4485	0.9737	1	0.0569011	0	20.5635	0.600489	0.401357	0.563489	261.001	252	252	252	17.8503	5e-07	3.93378	0.0246962	6.22344	0.839316	0.1	0.817203
s290	Ampicillin	237	0.349728	2.72352	237	237	237	0.160771	0	6.22001	0.498685	0	0	26.5479	0.973661	1	0.0605277	0	19.3346	0.600379	0.401437	0.529948	244.936	237	237	237	16.4982	0	3.934	0.0262448	6.22001	0.839229	0	0.8107
s291	Ampicillin	264.939	0.349479	2.72548	264.901	265.379	264.925	0.160686	2.6	6.22336	0.489123	-1.98918e-05	2.18918e-05	30.096	0.973484	0.999999	0.0542532	0	21.6204	0.600487	0.401386	0.592334	274.766	264.9	264.9	264.9	18.6797	1e-06	3.9371	0.0234933	6.22336	0.839314	0.2	0.821867
s292	Ampicillin	270.081	0.349594	2.72677	270.003	270.826	270.05	0.160704	1.4	6.22262	0.487695	-1.43802e-05	1.83802e-05	30.7506	0.97336	0.999998	0.0533004	0	22.0382	0.600463	0.401419	0.603738	280.375	270	270	270	18.7155	2e-06	3.93902	0.0230467	6.22262	0.839296	0.4	0.823545
s293	Neomycin	372.22	0.349235	2.72925	366.592	507.028	413.192	0.160491	17.1	6.23091	0.47365	0.000192788	0.000380212	37.3391	0.973214	0.999714	0.0449947	0	26.1837	0.600731	0.401254	0.716883	323.214	320.6	320.6	320.6	22.69	0.0002865	3.94293	0.0194363	6.23091	0.839509	57.3	0.839375
s294	Neomycin	370.194	0.349531	2.72858	363.466	499.997	408.778	0.160637	17.2	6.22525	0.474019	0.000191803	0.000379197	37.0888	0.973236	0.999714	0.0452308	0	26.028	0.600548	0.401432	0.712635	320.934	318.7	318.7	318.7	21.9482	0.0002855	3.94194	0.0195345	6.22525	0.839363	57.1	0.838817
s295	Neomycin	367.448	0.349357	2.72928	359.671	486.383	401.517	0.160528	17.3	6.22945	0.474093	0.000181846	0.000367154	37.1153	0.973213	0.999726	0.0452391	0	26.0444	0.600684	0.401297	0.713082	321.68	318.9	318.9	318.9	21.7041	0.0002745	3.94295	0.0195367	6.22945	0.839472	54.9	0.838912
s296	Neomycin	367.224	0.349506	2.72833	361.154	497.417	405.977	0.160626	17.3	6.22568	0.474182	0.000186394	0.000372606	36.9834	0.973261	0.999721	0.0453332	0	25.9625	0.600562	0.401417	0.710846	320.402	317.9	317.9	317.9	21.7531	0.0002795	3.94157	0.0195853	6.22568	0.839374	55.9	0.838698
s297	Neomycin	367.082	0.34957	2.72759	350.573	440.713	380.594	0.160698	22.6	6.22286	0.473361	0.000170174	0.000364826	37.3391	0.973264	0.999733	0.0449154	0	26.1837	0.600471	0.401513	0.716883	323.986	320.6	320.6	320.6	22.01	0.0002675	3.94052	0.0194116	6.22286	0.839302	53.5	0.839612
s298	Metronidazole	455.63	0.349594	2.72954	448.737	697.134	536.247	0.160644	18.6	6.22496	0.467938	0.000323544	0.000541456	40.4803	0.973139	0.999568	0.0419091	0	28.1253	0.600539	0.401493	0.769878	346.09	344.3	344.3	344.3	25.1599	0.0004325	3.9435	0.0180824	6.22496	0.839356	86.5	0.845638
s299	Metronidazole	382.16	0.349591	2.72557	839.281	2948.5	1456.64	0.160711	1.5	6.22237	0.475004	0.000261468	0.000427532	36.3262	0.973465	0.999656	0.0459248	0	25.5529	0.600455	0.401514	0.699666	312.562	312.9	312.9	312.9	21.7325	0.0003445	3.9375	0.0198893	6.22237	0.839289	68.9	0.837657
s300	Metronidazole	359.097	0.349405	2.72912	354.612	484.415	396.911	0.16053	16.1	6.22938	0.475073	0.000172361	0.000352639	36.6019	0.973252	0.999737	0.0457898	0	25.7249	0.600681	0.401292	0.704361	317.698	315	315	315	24.1123	0.0002625	3.94269	0.0197773	6.22938	0.83947	52.5	0.837755
s301	Metronidazole	374.442	0.349548	2.72871	365.854	497.442	409.825	0.160646	17.9	6.22488	0.473327	0.000196037	0.000385963	37.4577	0.973216	0.999709	0.0448426	0	26.2574	0.600536	0.40145	0.718896	323.991	321.5	321.5	321.5	24.4638	0.000291	3.94216	0.0193632	6.22488	0.839354	58.2	0.839645
s302	Metronidazole	232	0.349633	2.72288	232	232	232	0.160777	0	6.2198	0.500511	0	0	25.9181	0.973727	1	0.0617921	0	18.925	0.600372	0.401434	0.518768	239.377	232	232	232	18.024	0	3.933	0.0268095	6.2198	0.839223	0	0.808438
s303	Vancomycin	240	0.349714	2.72147	240	240	240	0.160854	0	6.21681	0.497169	0	0	26.9267	0.973757	1	0.0596378	0	19.5804	0.600276	0.401546	0.536656	248.423	240	240	240	17.4675	0	3.93106	0.0259034	6.21681	0.839146	0	0.812426
s304	Vancomycin	180	0.349999	2.70846	180	180	180	0.161229	0	6.20239	0.522103	0	0	19.4882	0.974682	1	0.0784818	0	14.6648	0.599808	0.401893	0.402492	183.795	180	180	180	13.3076	0	3.91152	0.0344577	6.20239	0.838771	0	0.782358
s305	Vancomycin	231	0.349547	2.72121	231	231	231	0.160754	0	6.22068	0.5006	0	0	25.7924	0.973809	1	0.0619496	0	18.8431	0.600401	0.401403	0.516532	238.787	231	231	231	16.7715	0	3.93058	0.0269294	6.22068	0.839246	0	0.80836
s306	Vancomycin	220	0.349892	2.71926	220	220	220	0.160992	0	6.21149	0.504751	0	0	24.4146	0.973923	1	0.0649196	0	17.9419	0.600104	0.401678	0.491935	226.546	220	220	220	16.4069	0	3.92765	0.0282341	6.21149	0.839008	0	0.80321
s307	Vancomycin	206	0.350069	2.71552	206	206	206	0.161137	0	6.20589	0.510256	0	0	22.6749	0.974125	1	0.0690673	0	16.7949	0.599922	0.401831	0.46063	211.678	206	206	206	15.9513	0	3.92208	0.0301257	6.20589	0.838863	0	0.796594
