# Supplementary material for: Antibiotic-Induced Alterations in Gut Microbiota Are Associated with Changes in Glucose Metabolism in Healthy Mice
Source: Front Microbiol. 2017 Nov 22;8:2306. doi: 10.3389/fmicb.2017.02306 (PMC5702803; doi:10.3389/fmicb.2017.02306)
Supplement: TABLE S3 — Levels of Firmicutes and Bacteroidetes in the two experiments. Asterisks indicate parameters that show statistically significant differences upon antibiotics treatment compared to untreated control mice: same direction of (abx/control) fold change in both experiments, individual p-value < 20% in each experiment, Fisher’s combined p-value < 5% and FDR < 10%. [file Table_3.XLSX]

## Sheet: Firmic-Bacteroid
T-Test
Firmicutes	Expt 1									Expt 2
Treatment	Mean Group	SD Group	SEM Group	Mean Control	SD Control	SEM Control	Fold change	Two Sided P Value	One Sided P Value	Mean Group	SD Group	SEM Group	Mean Control	SD Control	SEM Control	Fold change	Two Sided P Value	One Sided P Value	x	Combined Fisher P Value	FDR Correction	Significant	Significant
Cocktail	0.0172784	0.00400678	0.00179189	0.45812	0.219414	0.0981251	0.0377159	0.002	0.001	0.0143699	0.000447229	0.000223614	0.401603	0.217599	0.0973134	0.0357814	0.0099	0.00495	21.6597	0.000234231	0.00117115	1	*
Ampicillin	0.177083	0.0291604	0.0130409	0.45812	0.219414	0.0981251	0.386542	0.0218	0.0109	0.01433	0.00571156	0.00255429	0.401603	0.217599	0.0973134	0.035682	0.0041	0.00205	18.6452	0.000922635	0.00230659	1	*
Neomycin	0.257801	0.0515009	0.0230319	0.45812	0.219414	0.0981251	0.562736	0.0821	0.04105	0.322257	0.106163	0.0474776	0.401603	0.217599	0.0973134	0.802426	0.4846	0.2423	6.4485	0.168065	0.210081	0
Metronidazole	0.0714253	0.00920768	0.0041178	0.45812	0.219414	0.0981251	0.155909	0.0043	0.00215	0.209805	0.119062	0.0532463	0.401603	0.217599	0.0973134	0.522418	0.1221	0.06105	15.1041	0.00449009	0.00748348	1	*
Vancomycin	0.385349	0.206725	0.0924504	0.45812	0.219414	0.0981251	0.841153	0.604	0.302	0.212729	0.0225227	0.0100725	0.401603	0.217599	0.0973134	0.529699	0.0896	0.0448	5.83316	0.211959	0.211959	0
T-Test
Bacteroidetes	Expt 1									Expt 2
Treatment	Mean Group	SD Group	SEM Group	Mean Control	SD Control	SEM Control	Fold change	Two Sided P Value	One Sided P Value	Mean Group	SD Group	SEM Group	Mean Control	SD Control	SEM Control	Fold change	Two Sided P Value	One Sided P Value	x	Combined Fisher P Value	FDR Correction	Significant
Cocktail	0.0158885	0.00196283	0.000877805	0.496438	0.263082	0.117654	0.0320049	0.0035	0.00175	0.0160826	0.000677086	0.000338543	0.57188	0.234928	0.105063	0.0281224	0.0023	0.00115	23.4597	0.000102475	0.000256188	1	*
Ampicillin	0.621779	0.0200098	0.00894867	0.496438	0.263082	0.117654	1.25248	0.3191	0.15955	0.722055	0.0899691	0.0402354	0.57188	0.234928	0.105063	1.2626	0.2187	0.10935	5.32461	0.255582	0.255582	0
Neomycin	0.720414	0.0594284	0.0265772	0.496438	0.263082	0.117654	1.45116	0.1004	0.0502	0.65716	0.109073	0.0487789	0.57188	0.234928	0.105063	1.14912	0.4826	0.2413	6.05432	0.195128	0.24391	0
Metronidazole	0.793585	0.062376	0.0278954	0.496438	0.263082	0.117654	1.59856	0.0395	0.01975	0.732006	0.0914032	0.0408768	0.57188	0.234928	0.105063	1.28	0.1933	0.09665	9.74993	0.0448574	0.0747624	1	*
Vancomycin	0.0082408	0.00133913	0.000598875	0.496438	0.263082	0.117654	0.0165999	0.0032	0.0016	0.00924363	0.000757036	0.000338557	0.57188	0.234928	0.105063	0.0161636	0.0007	0.00035	26.0181	3.13802e-05	0.000156901	1	*
T-Test
F/B Ratio	Expt 1									Expt 2
Treatment	Mean Group	SD Group	SEM Group	Mean Control	SD Control	SEM Control	Fold change	Two Sided P Value	One Sided P Value	Mean Group	SD Group	SEM Group	Mean Control	SD Control	SEM Control	Fold change	Two Sided P Value	One Sided P Value	x	Combined Fisher P Value	FDR Correction	Significant
Cocktail	1.12844	0.443653	0.198408	1.58318	1.56761	0.701057	0.712768	0.5499	0.27495	0.894363	0.0366577	0.0183289	1.15614	1.44972	0.648332	0.773574	0.7323	0.36615	1.81917	0.768974	0.768974	0
Ampicillin	0.286155	0.0556373	0.0248818	1.58318	1.56761	0.701057	0.180747	0.1016	0.0508	0.0207389	0.0105169	0.00470331	1.15614	1.44972	0.648332	0.017938	0.118	0.059	8.84756	0.0650246	0.132263	0
Neomycin	0.364674	0.1041	0.0465549	1.58318	1.56761	0.701057	0.230342	0.1211	0.06055	0.522693	0.246722	0.110337	1.15614	1.44972	0.648332	0.4521	0.3637	0.18185	6.24513	0.181575	0.226968	0
Metronidazole	0.0909845	0.0182547	0.00816374	1.58318	1.56761	0.701057	0.0574693	0.066	0.033	0.308407	0.220945	0.0988095	1.15614	1.44972	0.648332	0.266755	0.2322	0.1161	8.35651	0.0793578	0.132263	0
Vancomycin	44.7019	18.5274	8.28571	1.58318	1.56761	0.701057	28.2354	0.0008	0.0004	23.0716	2.40184	1.07414	1.15614	1.44972	0.648332	19.9556	0.0001	5e-05	32.6825	1.3873e-06	6.9365e-06	1	*
