# Supplementary material for: Antibiotic-Induced Alterations in Gut Microbiota Are Associated with Changes in Glucose Metabolism in Healthy Mice
Source: Front Microbiol. 2017 Nov 22;8:2306. doi: 10.3389/fmicb.2017.02306 (PMC5702803; doi:10.3389/fmicb.2017.02306)
Supplement: TABLE S4 — The ID, Greengenes taxonomy, and the median frequency per group for the OTUs in the same order as of the heatmap. [file Table_4.XLSX]

## Sheet: heatmap-order
OTU_323583	p__Firmicutes; c__Clostridia; o__Clostridiales; f__Ruminococcaceae; g__Ruminococcus; s__
OTU_417981	p__Firmicutes; c__Clostridia; o__Clostridiales; f__[Mogibacteriaceae]; g__; s__
OTU_4338227	p__Firmicutes; c__Clostridia; o__Clostridiales; f__Ruminococcaceae; g__; s__
OTU_584425	p__Firmicutes; c__Clostridia; o__Clostridiales; f__[Mogibacteriaceae]; g__; s__
OTU_540862	p__Firmicutes; c__Clostridia; o__Clostridiales; f__Ruminococcaceae; g__; s__
OTU_786081	p__Firmicutes; c__Clostridia; o__Clostridiales; f__Ruminococcaceae; g__; s__
OTU_382721	p__Firmicutes; c__Clostridia; o__Clostridiales; f__Lachnospiraceae; g__Coprococcus; s__
OTU_383992	p__Firmicutes; c__Clostridia; o__Clostridiales; f__; g__; s__
OTU_195840	p__Firmicutes; c__Clostridia; o__Clostridiales; f__Ruminococcaceae; g__; s__
OTU_261365	p__Firmicutes; c__Clostridia; o__Clostridiales; f__Ruminococcaceae; g__Ruminococcus; s__
OTU_446135	p__Firmicutes; c__Clostridia; o__Clostridiales; f__Ruminococcaceae; g__Oscillospira; s__
OTU_578649	p__Firmicutes; c__Clostridia; o__Clostridiales; f__Lachnospiraceae; g__; s__
OTU_195711	p__Firmicutes; c__Clostridia; o__Clostridiales; f__; g__; s__
OTU_351309	p__Firmicutes; c__Clostridia; o__Clostridiales; f__; g__; s__
OTU_352445	p__Firmicutes; c__Clostridia; o__Clostridiales; f__Lachnospiraceae; g__[Ruminococcus]; s__gnavus
OTU_274795	p__Firmicutes; c__Clostridia; o__Clostridiales; f__Ruminococcaceae; g__Ruminococcus; s__
OTU_272953	p__Firmicutes; c__Clostridia; o__Clostridiales; f__Ruminococcaceae; g__Oscillospira; s__
OTU_277204	p__Firmicutes; c__Clostridia; o__Clostridiales; f__Ruminococcaceae; g__Oscillospira; s__
OTU_194490	p__Bacteroidetes; c__Bacteroidia; o__Bacteroidales; f__Rikenellaceae; g__; s__
OTU_346764	p__Firmicutes; c__Clostridia; o__Clostridiales; f__; g__; s__
OTU_273737	p__Firmicutes; c__Clostridia; o__Clostridiales; f__Ruminococcaceae; g__; s__
OTU_1106006	p__Firmicutes; c__Clostridia; o__Clostridiales; f__Ruminococcaceae; g__Ruminococcus; s__
OTU_344101	p__Firmicutes; c__Clostridia; o__Clostridiales; f__Ruminococcaceae; g__; s__
OTU_327383	p__Firmicutes; c__Clostridia; o__Clostridiales; f__Ruminococcaceae; g__; s__
OTU_181249	p__Firmicutes; c__Clostridia; o__Clostridiales; f__; g__; s__
OTU_191205	p__Firmicutes; c__Clostridia; o__Clostridiales; f__Lachnospiraceae; g__[Ruminococcus]; s__gnavus
OTU_348404	p__Firmicutes; c__Clostridia; o__Clostridiales; f__; g__; s__
OTU_343140	p__Firmicutes; c__Clostridia; o__Clostridiales; f__Ruminococcaceae; g__; s__
OTU_267042	p__Firmicutes; c__Clostridia; o__Clostridiales; f__Ruminococcaceae; g__Ruminococcus; s__
OTU_1111191	p__Firmicutes; c__Clostridia; o__Clostridiales; f__Lachnospiraceae; g__[Ruminococcus]; s__gnavus
OTU_352008	p__Firmicutes; c__Clostridia; o__Clostridiales; f__Lachnospiraceae; g__[Ruminococcus]; s__gnavus
OTU_521230	p__Firmicutes; c__Clostridia; o__Clostridiales; f__Ruminococcaceae; g__; s__
OTU_260607	p__Firmicutes; c__Clostridia; o__Clostridiales; f__; g__; s__
OTU_354800	p__Firmicutes; c__Clostridia; o__Clostridiales; f__Lachnospiraceae; g__; s__
OTU_4432841	p__Tenericutes; c__Mollicutes; o__RF39; f__; g__; s__
OTU_167509	p__Firmicutes; c__Clostridia; o__Clostridiales; f__Ruminococcaceae; g__Oscillospira; s__
OTU_400599	p__Firmicutes; c__Clostridia; o__Clostridiales; f__; g__; s__
OTU_263705	p__Firmicutes; c__Clostridia; o__Clostridiales; f__Peptococcaceae; g__; s__
OTU_276808	p__Firmicutes; c__Clostridia; o__Clostridiales; f__; g__; s__
OTU_271705	p__Firmicutes; c__Clostridia; o__Clostridiales; f__; g__; s__
OTU_560906	p__Firmicutes; c__Clostridia; o__Clostridiales; f__; g__; s__
OTU_345804	p__Firmicutes; c__Clostridia; o__Clostridiales; f__Ruminococcaceae; g__; s__
OTU_189288	p__Firmicutes; c__Clostridia; o__Clostridiales; f__Lachnospiraceae; g__; s__
OTU_450399	p__Firmicutes; c__Clostridia; o__Clostridiales; f__; g__; s__
OTU_319214	p__Firmicutes; c__Clostridia; o__Clostridiales; f__Lachnospiraceae; g__[Ruminococcus]; s__gnavus
OTU_269657	p__Firmicutes; c__Clostridia; o__Clostridiales; f__Lachnospiraceae; g__; s__
OTU_308157	p__Firmicutes; c__Clostridia; o__Clostridiales; f__Ruminococcaceae; g__; s__
OTU_276761	p__Firmicutes; c__Clostridia; o__Clostridiales; f__Ruminococcaceae; g__; s__
OTU_399245	p__Firmicutes; c__Clostridia; o__Clostridiales; f__Lachnospiraceae; g__; s__
OTU_261261	p__Firmicutes; c__Clostridia; o__Clostridiales; f__; g__; s__
OTU_444987	p__Firmicutes; c__Clostridia; o__Clostridiales; f__; g__; s__
OTU_227788	p__Firmicutes; c__Clostridia; o__Clostridiales; f__; g__; s__
OTU_343581	p__Firmicutes; c__Clostridia; o__Clostridiales; f__; g__; s__
OTU_352533	p__Firmicutes; c__Clostridia; o__Clostridiales; f__; g__; s__
OTU_262677	p__Firmicutes; c__Clostridia; o__Clostridiales; f__Ruminococcaceae; g__Oscillospira; s__
OTU_267451	p__Firmicutes; c__Clostridia; o__Clostridiales; f__Ruminococcaceae; g__; s__
OTU_581933	p__Firmicutes; c__Clostridia; o__Clostridiales; f__Ruminococcaceae; g__Oscillospira; s__
OTU_356148	p__Firmicutes; c__Clostridia; o__Clostridiales; f__Lachnospiraceae; g__; s__
OTU_259912	p__Firmicutes; c__Clostridia; o__Clostridiales; f__Lachnospiraceae; g__; s__
OTU_364034	p__Firmicutes; c__Clostridia; o__Clostridiales; f__Lachnospiraceae; g__; s__
OTU_345882	p__Firmicutes; c__Clostridia; o__Clostridiales; f__Lachnospiraceae; g__; s__
OTU_397444	p__Firmicutes; c__Clostridia; o__Clostridiales; f__Ruminococcaceae; g__; s__
OTU_344726	p__Firmicutes; c__Clostridia; o__Clostridiales; f__Lachnospiraceae; g__; s__
OTU_863682	p__Firmicutes; c__Clostridia; o__Clostridiales; f__; g__; s__
OTU_276575	p__Firmicutes; c__Clostridia; o__Clostridiales; f__Lachnospiraceae; g__; s__
OTU_339092	p__Firmicutes; c__Clostridia; o__Clostridiales; f__Lachnospiraceae; g__[Ruminococcus]; s__gnavus
OTU_383971	p__Firmicutes; c__Clostridia; o__Clostridiales; f__Lachnospiraceae; g__[Ruminococcus]; s__gnavus
OTU_337494	p__Firmicutes; c__Clostridia; o__Clostridiales; f__; g__; s__
OTU_268043	p__Firmicutes; c__Clostridia; o__Clostridiales; f__Ruminococcaceae; g__Ruminococcus; s__
OTU_322062	p__Firmicutes; c__Clostridia; o__Clostridiales; f__Lachnospiraceae; g__; s__
OTU_697874	p__Firmicutes; c__Clostridia; o__Clostridiales; f__; g__; s__
OTU_271804	p__Firmicutes; c__Clostridia; o__Clostridiales; f__Lachnospiraceae; g__; s__
OTU_271766	p__Firmicutes; c__Clostridia; o__Clostridiales; f__; g__; s__
OTU_356657	p__Firmicutes; c__Clostridia; o__Clostridiales; f__; g__; s__
OTU_310760	p__Firmicutes; c__Clostridia; o__Clostridiales; f__Lachnospiraceae; g__; s__
OTU_351405	p__Firmicutes; c__Clostridia; o__Clostridiales; f__; g__; s__
OTU_1110191	p__Firmicutes; c__Clostridia; o__Clostridiales; f__Ruminococcaceae; g__; s__
OTU_1107799	p__Firmicutes; c__Clostridia; o__Clostridiales; f__; g__; s__
OTU_279019	p__Firmicutes; c__Clostridia; o__Clostridiales; f__; g__; s__
OTU_352165	p__Firmicutes; c__Clostridia; o__Clostridiales; f__; g__; s__
OTU_261486	p__Firmicutes; c__Clostridia; o__Clostridiales; f__Ruminococcaceae; g__; s__
OTU_349624	p__Firmicutes; c__Clostridia; o__Clostridiales; f__Lachnospiraceae; g__; s__
OTU_349372	p__Firmicutes; c__Clostridia; o__Clostridiales; f__; g__; s__
OTU_320224	p__Firmicutes; c__Clostridia; o__Clostridiales; f__Ruminococcaceae; g__Ruminococcus; s__
OTU_444241	p__Firmicutes; c__Clostridia; o__Clostridiales; f__; g__; s__
OTU_262104	p__Firmicutes; c__Clostridia; o__Clostridiales; f__Lachnospiraceae; g__; s__
OTU_344158	p__Firmicutes; c__Clostridia; o__Clostridiales; f__; g__; s__
OTU_330417	p__Firmicutes; c__Clostridia; o__Clostridiales; f__; g__; s__
OTU_4402042	p__Firmicutes; c__Clostridia; o__Clostridiales; f__; g__; s__
OTU_830014	p__Firmicutes; c__Clostridia; o__Clostridiales; f__; g__; s__
OTU_349864	p__Firmicutes; c__Clostridia; o__Clostridiales; f__Lachnospiraceae; g__; s__
OTU_195885	p__Firmicutes; c__Clostridia; o__Clostridiales; f__Lachnospiraceae; g__; s__
OTU_318370	p__Firmicutes; c__Clostridia; o__Clostridiales; f__Ruminococcaceae; g__; s__
OTU_310748	p__Firmicutes; c__Clostridia; o__Clostridiales; f__; g__; s__
OTU_258395	p__Proteobacteria; c__Deltaproteobacteria; o__Desulfovibrionales; f__Desulfovibrionaceae; g__Desulfovibrio; s__
OTU_354501	p__Firmicutes; c__Clostridia; o__Clostridiales; f__; g__; s__
OTU_274965	p__Firmicutes; c__Clostridia; o__Clostridiales; f__Lachnospiraceae; g__; s__
OTU_827522	p__Firmicutes; c__Clostridia; o__Clostridiales; f__; g__; s__
OTU_376516	p__Firmicutes; c__Clostridia; o__Clostridiales; f__; g__; s__
OTU_267612	p__Firmicutes; c__Clostridia; o__Clostridiales; f__Ruminococcaceae; g__Oscillospira; s__
OTU_192209	p__Firmicutes; c__Clostridia; o__Clostridiales; f__; g__; s__
OTU_1105981	p__Firmicutes; c__Clostridia; o__Clostridiales; f__Lachnospiraceae; g__; s__
OTU_275819	p__Firmicutes; c__Clostridia; o__Clostridiales; f__; g__; s__
OTU_270758	p__Firmicutes; c__Clostridia; o__Clostridiales; f__Lachnospiraceae; g__[Ruminococcus]; s__gnavus
OTU_449353	p__Firmicutes; c__Clostridia; o__Clostridiales; f__Dehalobacteriaceae; g__Dehalobacterium; s__
OTU_196770	p__Firmicutes; c__Clostridia; o__Clostridiales; f__; g__; s__
OTU_277946	p__Firmicutes; c__Clostridia; o__Clostridiales; f__; g__; s__
OTU_324882	p__Firmicutes; c__Clostridia; o__Clostridiales; f__[Mogibacteriaceae]; g__; s__
OTU_264489	p__Firmicutes; c__Clostridia; o__Clostridiales; f__; g__; s__
OTU_171396	p__Firmicutes; c__Clostridia; o__Clostridiales; f__Ruminococcaceae; g__; s__
OTU_352049	p__Firmicutes; c__Clostridia; o__Clostridiales; f__; g__; s__
OTU_339031	p__Firmicutes; c__Clostridia; o__Clostridiales; f__Ruminococcaceae; g__Ruminococcus; s__
OTU_1105328	p__Firmicutes; c__Clostridia; o__Clostridiales; f__Lachnospiraceae; g__Coprococcus; s__
OTU_259280	p__Bacteroidetes; c__Bacteroidia; o__Bacteroidales; f__Rikenellaceae; g__AF12; s__
OTU_269949	p__Firmicutes; c__Clostridia; o__Clostridiales; f__Lachnospiraceae; g__; s__
OTU_275563	p__Firmicutes; c__Clostridia; o__Clostridiales; f__Lachnospiraceae; g__; s__
OTU_346804	p__Firmicutes; c__Clostridia; o__Clostridiales; f__Ruminococcaceae; g__; s__
OTU_178558	p__Bacteroidetes; c__Bacteroidia; o__Bacteroidales; f__Prevotellaceae; g__Prevotella; s__
OTU_3667183	p__Bacteroidetes; c__Bacteroidia; o__Bacteroidales; f__Bacteroidaceae; g__Bacteroides; s__
OTU_270094	p__Bacteroidetes; c__Bacteroidia; o__Bacteroidales; f__Bacteroidaceae; g__Bacteroides; s__
OTU_170185	p__Firmicutes; c__Clostridia; o__Clostridiales; f__Ruminococcaceae; g__; s__
OTU_336559	p__Bacteroidetes; c__Bacteroidia; o__Bacteroidales; f__Bacteroidaceae; g__Bacteroides; s__
OTU_953855	p__Bacteroidetes; c__Bacteroidia; o__Bacteroidales; f__Rikenellaceae; g__; s__
OTU_389529	p__Firmicutes; c__Clostridia; o__Clostridiales; f__Ruminococcaceae; g__; s__
OTU_4340153	p__Firmicutes; c__Clostridia; o__Clostridiales; f__Ruminococcaceae; g__; s__
OTU_274455	p__Firmicutes; c__Clostridia; o__Clostridiales; f__Lachnospiraceae; g__Coprococcus; s__
OTU_319219	p__Firmicutes; c__Clostridia; o__Clostridiales; f__; g__; s__
OTU_268620	p__Firmicutes; c__Clostridia; o__Clostridiales; f__Lachnospiraceae; g__; s__
OTU_208571	p__Firmicutes; c__Clostridia; o__Clostridiales; f__Lachnospiraceae; g__Coprococcus; s__
OTU_276643	p__Firmicutes; c__Clostridia; o__Clostridiales; f__Lachnospiraceae; g__Roseburia; s__
OTU_1110312	p__Firmicutes; c__Clostridia; o__Clostridiales; f__; g__; s__
OTU_194770	p__Bacteroidetes; c__Bacteroidia; o__Bacteroidales; f__S24-7; g__; s__
OTU_177451	p__Bacteroidetes; c__Bacteroidia; o__Bacteroidales; f__S24-7; g__; s__
OTU_360730	p__Bacteroidetes; c__Bacteroidia; o__Bacteroidales; f__[Odoribacteraceae]; g__Butyricimonas; s__
OTU_161423	p__Bacteroidetes; c__Bacteroidia; o__Bacteroidales; f__Bacteroidaceae; g__Bacteroides; s__
OTU_328536	p__Firmicutes; c__Clostridia; o__Clostridiales; f__; g__; s__
OTU_586453	p__Firmicutes; c__Clostridia; o__Clostridiales; f__Christensenellaceae; g__; s__
OTU_1991255	p__Firmicutes; c__Clostridia; o__Clostridiales; f__Lachnospiraceae; g__; s__
OTU_3256931	p__Bacteroidetes; c__Bacteroidia; o__Bacteroidales; f__Bacteroidaceae; g__Bacteroides; s__
OTU_187174	p__Bacteroidetes; c__Bacteroidia; o__Bacteroidales; f__S24-7; g__; s__
OTU_1944498	p__Bacteroidetes; c__Bacteroidia; o__Bacteroidales; f__Bacteroidaceae; g__Bacteroides; s__
OTU_234443	p__Bacteroidetes; c__Bacteroidia; o__Bacteroidales; f__Rikenellaceae; g__; s__
OTU_585914	p__Bacteroidetes; c__Bacteroidia; o__Bacteroidales; f__Porphyromonadaceae; g__Parabacteroides; s__distasonis
OTU_851323	p__Bacteroidetes; c__Bacteroidia; o__Bacteroidales; f__Porphyromonadaceae; g__Parabacteroides; s__
OTU_577170	p__Bacteroidetes; c__Bacteroidia; o__Bacteroidales; f__Bacteroidaceae; g__Bacteroides; s__
OTU_185722	p__Bacteroidetes; c__Bacteroidia; o__Bacteroidales; f__Bacteroidaceae; g__Bacteroides; s__
OTU_289984	p__Firmicutes; c__Clostridia; o__Clostridiales; f__Lachnospiraceae; g__; s__
OTU_1107458	p__Bacteroidetes; c__Bacteroidia; o__Bacteroidales; f__S24-7; g__; s__
OTU_392918	p__Firmicutes; c__Clostridia; o__Clostridiales; f__Ruminococcaceae; g__; s__
OTU_279048	p__Cyanobacteria; c__4C0d-2; o__YS2; f__; g__; s__
OTU_344906	p__Firmicutes; c__Clostridia; o__Clostridiales; f__Ruminococcaceae; g__; s__
OTU_342685	p__Cyanobacteria; c__4C0d-2; o__YS2; f__; g__; s__
OTU_331013	p__Firmicutes; c__Clostridia; o__Clostridiales; f__Ruminococcaceae; g__Ruminococcus; s__
OTU_462764	p__Firmicutes; c__Clostridia; o__Clostridiales; f__Ruminococcaceae; g__Ruminococcus; s__
OTU_307608	p__Firmicutes; c__Clostridia; o__Clostridiales; f__Ruminococcaceae; g__Oscillospira; s__
OTU_339566	p__Firmicutes; c__Clostridia; o__Clostridiales; f__Ruminococcaceae; g__; s__
OTU_169364	p__Firmicutes; c__Clostridia; o__Clostridiales; f__Lachnospiraceae; g__; s__
OTU_4460602	p__Firmicutes; c__Clostridia; o__Clostridiales; f__; g__; s__
OTU_173218	p__Firmicutes; c__Clostridia; o__Clostridiales; f__; g__; s__
OTU_259251	p__Firmicutes; c__Clostridia; o__Clostridiales; f__; g__; s__
OTU_267373	p__Firmicutes; c__Clostridia; o__Clostridiales; f__; g__; s__
OTU_263138	p__Firmicutes; c__Clostridia; o__Clostridiales; f__Lachnospiraceae; g__[Ruminococcus]; s__gnavus
OTU_187222	p__Firmicutes; c__Clostridia; o__Clostridiales; f__; g__; s__
OTU_576919	p__Firmicutes; c__Clostridia; o__Clostridiales; f__Ruminococcaceae; g__Ruminococcus; s__
OTU_318928	p__Firmicutes; c__Clostridia; o__Clostridiales; f__Ruminococcaceae; g__Ruminococcus; s__
OTU_179457	p__Bacteroidetes; c__Bacteroidia; o__Bacteroidales; f__S24-7; g__; s__
OTU_262166	p__Bacteroidetes; c__Bacteroidia; o__Bacteroidales; f__S24-7; g__; s__
OTU_175485	p__Bacteroidetes; c__Bacteroidia; o__Bacteroidales; f__Bacteroidaceae; g__Bacteroides; s__
OTU_3472078	p__Bacteroidetes; c__Bacteroidia; o__Bacteroidales; f__Bacteroidaceae; g__Bacteroides; s__
OTU_556126	p__Bacteroidetes; c__Bacteroidia; o__Bacteroidales; f__Bacteroidaceae; g__Bacteroides; s__
OTU_180082	p__Bacteroidetes; c__Bacteroidia; o__Bacteroidales; f__Porphyromonadaceae; g__Parabacteroides; s__
OTU_550814	p__Bacteroidetes; c__Bacteroidia; o__Bacteroidales; f__Bacteroidaceae; g__Bacteroides; s__
OTU_336214	p__Bacteroidetes; c__Bacteroidia; o__Bacteroidales; f__Rikenellaceae; g__; s__
OTU_4449518	p__Bacteroidetes; c__Bacteroidia; o__Bacteroidales; f__Rikenellaceae; g__; s__
OTU_458550	p__Firmicutes; c__Clostridia; o__Clostridiales; f__; g__; s__
OTU_321251	p__Firmicutes; c__Clostridia; o__Clostridiales; f__Ruminococcaceae; g__Ruminococcus; s__
OTU_4460109	p__Firmicutes; c__Clostridia; o__Clostridiales; f__; g__; s__
OTU_356187	p__Firmicutes; c__Clostridia; o__Clostridiales; f__Ruminococcaceae; g__Oscillospira; s__
OTU_359984	p__Firmicutes; c__Clostridia; o__Clostridiales; f__Ruminococcaceae; g__; s__
OTU_799034	p__Firmicutes; c__Clostridia; o__Clostridiales; f__; g__; s__
OTU_373909	p__Firmicutes; c__Clostridia; o__Clostridiales; f__Ruminococcaceae; g__Oscillospira; s__
OTU_174770	p__Firmicutes; c__Clostridia; o__Clostridiales; f__; g__; s__
OTU_262541	p__Firmicutes; c__Clostridia; o__Clostridiales; f__; g__; s__
OTU_887025	p__Firmicutes; c__Clostridia; o__Clostridiales; f__Ruminococcaceae; g__; s__
OTU_266715	p__Firmicutes; c__Clostridia; o__Clostridiales; f__Ruminococcaceae; g__; s__
OTU_308419	p__Firmicutes; c__Clostridia; o__Clostridiales; f__Ruminococcaceae; g__; s__
OTU_4364243	p__Firmicutes; c__Clostridia; o__Clostridiales; f__Lachnospiraceae; g__; s__
OTU_272880	p__Firmicutes; c__Clostridia; o__Clostridiales; f__; g__; s__
OTU_353982	p__Firmicutes; c__Clostridia; o__Clostridiales; f__Ruminococcaceae; g__; s__
OTU_339050	p__Firmicutes; c__Clostridia; o__Clostridiales; f__; g__; s__
OTU_336736	p__Firmicutes; c__Clostridia; o__Clostridiales; f__Ruminococcaceae; g__Ruminococcus; s__
OTU_205241	p__Firmicutes; c__Clostridia; o__Clostridiales; f__Ruminococcaceae; g__; s__
OTU_409947	p__Firmicutes; c__Clostridia; o__Clostridiales; f__Lachnospiraceae; g__; s__
OTU_277202	p__Firmicutes; c__Clostridia; o__Clostridiales; f__; g__; s__
OTU_348875	p__Firmicutes; c__Clostridia; o__Clostridiales; f__; g__; s__
OTU_272328	p__Firmicutes; c__Clostridia; o__Clostridiales; f__; g__; s__
OTU_266720	p__Firmicutes; c__Clostridia; o__Clostridiales; f__Ruminococcaceae; g__; s__
OTU_278901	p__Firmicutes; c__Clostridia; o__Clostridiales; f__Ruminococcaceae; g__; s__
OTU_258169	p__Firmicutes; c__Clostridia; o__Clostridiales; f__Lachnospiraceae; g__; s__
OTU_319153	p__Firmicutes; c__Clostridia; o__Clostridiales; f__Lachnospiraceae; g__Coprococcus; s__
OTU_259859	p__Bacteroidetes; c__Bacteroidia; o__Bacteroidales; f__S24-7; g__; s__
OTU_339886	p__Firmicutes; c__Clostridia; o__Clostridiales; f__; g__; s__
OTU_276777	p__Firmicutes; c__Clostridia; o__Clostridiales; f__; g__; s__
OTU_351465	p__Firmicutes; c__Clostridia; o__Clostridiales; f__Lachnospiraceae; g__; s__
OTU_342786	p__Firmicutes; c__Clostridia; o__Clostridiales; f__; g__; s__
OTU_581384	p__Firmicutes; c__Clostridia; o__Clostridiales; f__Ruminococcaceae; g__Ruminococcus; s__
OTU_579750	p__Firmicutes; c__Clostridia; o__Clostridiales; f__; g__; s__
OTU_270158	p__Bacteroidetes; c__Bacteroidia; o__Bacteroidales; f__S24-7; g__; s__
OTU_354163	p__Firmicutes; c__Clostridia; o__Clostridiales; f__; g__; s__
OTU_311564	p__Firmicutes; c__Clostridia; o__Clostridiales; f__Lachnospiraceae; g__[Ruminococcus]; s__gnavus
OTU_351449	p__Firmicutes; c__Clostridia; o__Clostridiales; f__; g__; s__
OTU_355440	p__Firmicutes; c__Clostridia; o__Clostridiales; f__; g__; s__
OTU_387615	p__Firmicutes; c__Clostridia; o__Clostridiales; f__Ruminococcaceae; g__Oscillospira; s__
OTU_350256	p__Firmicutes; c__Clostridia; o__Clostridiales; f__Ruminococcaceae; g__Oscillospira; s__
OTU_578857	p__Firmicutes; c__Clostridia; o__Clostridiales; f__Lachnospiraceae; g__Coprococcus; s__
OTU_351881	p__Firmicutes; c__Clostridia; o__Clostridiales; f__Lachnospiraceae; g__; s__
OTU_167078	p__Bacteroidetes; c__Bacteroidia; o__Bacteroidales; f__S24-7; g__; s__
OTU_401384	p__Firmicutes; c__Clostridia; o__Clostridiales; f__Ruminococcaceae; g__Oscillospira; s__
OTU_443620	p__Firmicutes; c__Clostridia; o__Clostridiales; f__Ruminococcaceae; g__Oscillospira; s__
OTU_327808	p__Firmicutes; c__Clostridia; o__Clostridiales; f__Ruminococcaceae; g__Oscillospira; s__
OTU_278912	p__Bacteroidetes; c__Bacteroidia; o__Bacteroidales; f__S24-7; g__; s__
OTU_381666	p__Cyanobacteria; c__4C0d-2; o__YS2; f__; g__; s__
OTU_580629	p__Bacteroidetes; c__Bacteroidia; o__Bacteroidales; f__Bacteroidaceae; g__Bacteroides; s__
OTU_194787	p__Firmicutes; c__Clostridia; o__Clostridiales; f__; g__; s__
OTU_589277	p__Bacteroidetes; c__Bacteroidia; o__Bacteroidales; f__Bacteroidaceae; g__Bacteroides; s__
OTU_197072	p__Bacteroidetes; c__Bacteroidia; o__Bacteroidales; f__Bacteroidaceae; g__Bacteroides; s__uniformis
OTU_414089	p__Firmicutes; c__Clostridia; o__Clostridiales; f__Ruminococcaceae; g__; s__
OTU_264586	p__Firmicutes; c__Clostridia; o__Clostridiales; f__; g__; s__
OTU_317633	p__Firmicutes; c__Clostridia; o__Clostridiales; f__Ruminococcaceae; g__Oscillospira; s__
OTU_327900	p__Firmicutes; c__Clostridia; o__Clostridiales; f__Ruminococcaceae; g__Ruminococcus; s__
OTU_348336	p__Firmicutes; c__Clostridia; o__Clostridiales; f__; g__; s__
OTU_331737	p__Firmicutes; c__Clostridia; o__Clostridiales; f__Ruminococcaceae; g__; s__
OTU_378273	p__Firmicutes; c__Clostridia; o__Clostridiales; f__; g__; s__
OTU_351859	p__Firmicutes; c__Clostridia; o__Clostridiales; f__; g__; s__
OTU_335330	p__Firmicutes; c__Clostridia; o__Clostridiales; f__Ruminococcaceae; g__Oscillospira; s__
OTU_355771	p__Firmicutes; c__Clostridia; o__Clostridiales; f__Lachnospiraceae; g__; s__
OTU_309361	p__Firmicutes; c__Clostridia; o__Clostridiales; f__Ruminococcaceae; g__; s__
OTU_113978	p__Proteobacteria; c__Deltaproteobacteria; o__Desulfovibrionales; f__Desulfovibrionaceae; g__Desulfovibrio; s__
OTU_319909	p__Firmicutes; c__Clostridia; o__Clostridiales; f__; g__; s__
OTU_1106614	p__Firmicutes; c__Clostridia; o__Clostridiales; f__; g__; s__
OTU_276312	p__Firmicutes; c__Clostridia; o__Clostridiales; f__; g__; s__
OTU_276052	p__Firmicutes; c__Clostridia; o__Clostridiales; f__; g__; s__
OTU_349459	p__Firmicutes; c__Clostridia; o__Clostridiales; f__Ruminococcaceae; g__; s__
OTU_406247	p__Firmicutes; c__Clostridia; o__Clostridiales; f__; g__; s__
OTU_4462541	p__Firmicutes; c__Clostridia; o__Clostridiales; f__; g__; s__
OTU_329712	p__Firmicutes; c__Clostridia; o__Clostridiales; f__; g__; s__
OTU_350314	p__Firmicutes; c__Clostridia; o__Clostridiales; f__; g__; s__
OTU_355097	p__Firmicutes; c__Clostridia; o__Clostridiales; f__; g__; s__
OTU_1107461	p__Firmicutes; c__Clostridia; o__Clostridiales; f__; g__; s__
OTU_250784	p__Firmicutes; c__Clostridia; o__Clostridiales; f__Ruminococcaceae; g__Oscillospira; s__
OTU_323829	p__Firmicutes; c__Clostridia; o__Clostridiales; f__Lachnospiraceae; g__; s__
OTU_1112139	p__Firmicutes; c__Clostridia; o__Clostridiales; f__; g__; s__
OTU_188697	p__Firmicutes; c__Clostridia; o__Clostridiales; f__; g__; s__
OTU_227886	p__Firmicutes; c__Clostridia; o__Clostridiales; f__; g__; s__
OTU_271811	p__Firmicutes; c__Clostridia; o__Clostridiales; f__; g__; s__
OTU_277512	p__Firmicutes; c__Clostridia; o__Clostridiales; f__; g__; s__
OTU_385545	p__Firmicutes; c__Clostridia; o__Clostridiales; f__; g__; s__
OTU_275218	p__Firmicutes; c__Clostridia; o__Clostridiales; f__Ruminococcaceae; g__; s__
OTU_1110008	p__Firmicutes; c__Clostridia; o__Clostridiales; f__Ruminococcaceae; g__; s__
OTU_328905	p__Firmicutes; c__Clostridia; o__Clostridiales; f__Ruminococcaceae; g__Oscillospira; s__
OTU_407963	p__Firmicutes; c__Clostridia; o__Clostridiales; f__Ruminococcaceae; g__Oscillospira; s__
OTU_342075	p__Firmicutes; c__Clostridia; o__Clostridiales; f__; g__; s__
OTU_277332	p__Firmicutes; c__Clostridia; o__Clostridiales; f__; g__; s__
OTU_658370	p__Firmicutes; c__Clostridia; o__Clostridiales; f__Lachnospiraceae; g__; s__
OTU_183446	p__Bacteroidetes; c__Bacteroidia; o__Bacteroidales; f__S24-7; g__; s__
OTU_275069	p__Firmicutes; c__Clostridia; o__Clostridiales; f__; g__; s__
OTU_786449	p__Firmicutes; c__Clostridia; o__Clostridiales; f__Lachnospiraceae; g__; s__
OTU_572860	p__Firmicutes; c__Clostridia; o__Clostridiales; f__; g__; s__
OTU_356012	p__Firmicutes; c__Clostridia; o__Clostridiales; f__; g__; s__
OTU_2120779	p__Firmicutes; c__Clostridia; o__Clostridiales; f__; g__; s__
OTU_351972	p__Firmicutes; c__Clostridia; o__Clostridiales; f__Dehalobacteriaceae; g__Dehalobacterium; s__
OTU_453896	p__Bacteroidetes; c__Bacteroidia; o__Bacteroidales; f__S24-7; g__; s__
OTU_841907	p__Proteobacteria; c__Deltaproteobacteria; o__Desulfovibrionales; f__Desulfovibrionaceae; g__Bilophila; s__
OTU_637934	p__Firmicutes; c__Clostridia; o__Clostridiales; f__; g__; s__
OTU_359872	p__Proteobacteria; c__Deltaproteobacteria; o__Desulfovibrionales; f__Desulfovibrionaceae; g__Bilophila; s__
OTU_227967	p__Firmicutes; c__Clostridia; o__Clostridiales; f__; g__; s__
OTU_113417	p__Proteobacteria; c__Deltaproteobacteria; o__Desulfovibrionales; f__Desulfovibrionaceae; g__; s__
OTU_1111755	p__Proteobacteria; c__Deltaproteobacteria; o__Desulfovibrionales; f__Desulfovibrionaceae; g__; s__
OTU_333178	p__Firmicutes; c__Bacilli; o__Lactobacillales; f__Lactobacillaceae; g__Lactobacillus; s__
OTU_1108078	p__Firmicutes; c__Clostridia; o__Clostridiales; f__; g__; s__
OTU_322839	p__Firmicutes; c__Clostridia; o__Clostridiales; f__; g__; s__
OTU_604966	p__Firmicutes; c__Bacilli; o__Lactobacillales; f__Lactobacillaceae; g__Lactobacillus; s__
OTU_1602307	p__Proteobacteria; c__Betaproteobacteria; o__Burkholderiales; f__Alcaligenaceae; g__Sutterella; s__
OTU_233981	p__Proteobacteria; c__Gammaproteobacteria; o__Enterobacteriales; f__Enterobacteriaceae; g__Morganella; s__morganii
OTU_1746913	p__Proteobacteria; c__Gammaproteobacteria; o__Enterobacteriales; f__Enterobacteriaceae; g__Proteus; s__
OTU_1871	p__Deferribacteres; c__Deferribacteres; o__Deferribacterales; f__Deferribacteraceae; g__Mucispirillum; s__schaedleri
OTU_259870	p__Firmicutes; c__Clostridia; o__Clostridiales; f__; g__; s__
OTU_161993	p__Firmicutes; c__Clostridia; o__Clostridiales; f__; g__; s__
OTU_263518	p__Proteobacteria; c__Deltaproteobacteria; o__Desulfovibrionales; f__Desulfovibrionaceae; g__; s__
OTU_771177	p__Firmicutes; c__Clostridia; o__Clostridiales; f__; g__; s__
OTU_559149	p__Cyanobacteria; c__4C0d-2; o__YS2; f__; g__; s__
OTU_188889	p__Bacteroidetes; c__Bacteroidia; o__Bacteroidales; f__Prevotellaceae; g__Prevotella; s__
OTU_4405128	p__Cyanobacteria; c__4C0d-2; o__YS2; f__; g__; s__
OTU_578016	p__Bacteroidetes; c__Bacteroidia; o__Bacteroidales; f__Porphyromonadaceae; g__Parabacteroides; s__distasonis
OTU_1105659	p__Bacteroidetes; c__Bacteroidia; o__Bacteroidales; f__S24-7; g__; s__
OTU_266061	p__Firmicutes; c__Clostridia; o__Clostridiales; f__; g__; s__
OTU_327284	p__Firmicutes; c__Clostridia; o__Clostridiales; f__; g__; s__
OTU_330921	p__Firmicutes; c__Clostridia; o__Clostridiales; f__; g__; s__
OTU_450755	p__Firmicutes; c__Clostridia; o__Clostridiales; f__; g__; s__
OTU_1110378	p__Firmicutes; c__Clostridia; o__Clostridiales; f__Ruminococcaceae; g__Oscillospira; s__
OTU_336691	p__Firmicutes; c__Clostridia; o__Clostridiales; f__Ruminococcaceae; g__; s__
OTU_170335	p__Bacteroidetes; c__Bacteroidia; o__Bacteroidales; f__[Odoribacteraceae]; g__Odoribacter; s__
OTU_332608	p__Firmicutes; c__Clostridia; o__Clostridiales; f__Ruminococcaceae; g__Oscillospira; s__
OTU_336276	p__Firmicutes; c__Clostridia; o__Clostridiales; f__; g__; s__
OTU_382220	p__Firmicutes; c__Clostridia; o__Clostridiales; f__; g__; s__
OTU_270391	p__Bacteroidetes; c__Bacteroidia; o__Bacteroidales; f__Rikenellaceae; g__; s__
OTU_264325	p__Bacteroidetes; c__Bacteroidia; o__Bacteroidales; f__Rikenellaceae; g__; s__
OTU_276985	p__Firmicutes; c__Clostridia; o__Clostridiales; f__Ruminococcaceae; g__Oscillospira; s__
OTU_263595	p__Bacteroidetes; c__Bacteroidia; o__Bacteroidales; f__S24-7; g__; s__
OTU_338796	p__Firmicutes; c__Clostridia; o__Clostridiales; f__Ruminococcaceae; g__Oscillospira; s__
OTU_264240	p__Bacteroidetes; c__Bacteroidia; o__Bacteroidales; f__Rikenellaceae; g__; s__
OTU_339718	p__Firmicutes; c__Clostridia; o__Clostridiales; f__; g__; s__
OTU_351593	p__Firmicutes; c__Clostridia; o__Clostridiales; f__; g__; s__
OTU_196645	p__Bacteroidetes; c__Bacteroidia; o__Bacteroidales; f__S24-7; g__; s__
OTU_422727	p__Firmicutes; c__Clostridia; o__Clostridiales; f__; g__; s__
OTU_344329	p__Firmicutes; c__Clostridia; o__Clostridiales; f__Ruminococcaceae; g__; s__
OTU_196444	p__Bacteroidetes; c__Bacteroidia; o__Bacteroidales; f__[Odoribacteraceae]; g__Odoribacter; s__
OTU_274018	p__Firmicutes; c__Clostridia; o__Clostridiales; f__; g__; s__
OTU_162539	p__Bacteroidetes; c__Bacteroidia; o__Bacteroidales; f__Rikenellaceae; g__; s__
OTU_452014	p__Firmicutes; c__Clostridia; o__Clostridiales; f__Ruminococcaceae; g__Oscillospira; s__
OTU_199532	p__Firmicutes; c__Clostridia; o__Clostridiales; f__; g__; s__
OTU_262399	p__Bacteroidetes; c__Bacteroidia; o__Bacteroidales; f__S24-7; g__; s__
OTU_350337	p__Firmicutes; c__Clostridia; o__Clostridiales; f__; g__; s__
OTU_460611	p__Firmicutes; c__Clostridia; o__Clostridiales; f__; g__; s__
OTU_266445	p__Firmicutes; c__Bacilli; o__Lactobacillales; f__Lactobacillaceae; g__Lactobacillus; s__
OTU_196664	p__Bacteroidetes; c__Bacteroidia; o__Bacteroidales; f__Bacteroidaceae; g__Bacteroides; s__uniformis
OTU_192839	p__Bacteroidetes; c__Bacteroidia; o__Bacteroidales; f__Bacteroidaceae; g__Bacteroides; s__
OTU_4366843	p__Bacteroidetes; c__Bacteroidia; o__Bacteroidales; f__Bacteroidaceae; g__Bacteroides; s__
OTU_332317	p__Bacteroidetes; c__Bacteroidia; o__Bacteroidales; f__Bacteroidaceae; g__Bacteroides; s__
OTU_2198356	p__Bacteroidetes; c__Bacteroidia; o__Bacteroidales; f__Bacteroidaceae; g__Bacteroides; s__
OTU_197537	p__Bacteroidetes; c__Bacteroidia; o__Bacteroidales; f__Bacteroidaceae; g__Bacteroides; s__
OTU_22668	p__Firmicutes; c__Clostridia; o__Clostridiales; f__Clostridiaceae; g__Candidatus Arthromitus; s__
OTU_2216525	p__Firmicutes; c__Erysipelotrichi; o__Erysipelotrichales; f__Erysipelotrichaceae; g__; s__
OTU_192684	p__Bacteroidetes; c__Bacteroidia; o__Bacteroidales; f__Bacteroidaceae; g__Bacteroides; s__
OTU_197074	p__Bacteroidetes; c__Bacteroidia; o__Bacteroidales; f__S24-7; g__; s__
OTU_592160	p__Firmicutes; c__Bacilli; o__Lactobacillales; f__Lactobacillaceae; g__Lactobacillus; s__
OTU_581474	p__Firmicutes; c__Bacilli; o__Lactobacillales; f__Lactobacillaceae; g__Lactobacillus; s__
OTU_590168	p__Firmicutes; c__Bacilli; o__Lactobacillales; f__Lactobacillaceae; g__Lactobacillus; s__
OTU_338644	p__Actinobacteria; c__Coriobacteriia; o__Coriobacteriales; f__Coriobacteriaceae; g__Adlercreutzia; s__
OTU_461795	p__Firmicutes; c__Clostridia; o__Clostridiales; f__Ruminococcaceae; g__Oscillospira; s__
OTU_180869	p__Firmicutes; c__Erysipelotrichi; o__Erysipelotrichales; f__Erysipelotrichaceae; g__; s__
OTU_262095	p__Firmicutes; c__Erysipelotrichi; o__Erysipelotrichales; f__Erysipelotrichaceae; g__; s__
OTU_831301	p__Firmicutes; c__Erysipelotrichi; o__Erysipelotrichales; f__Erysipelotrichaceae; g__; s__
OTU_830080	p__Firmicutes; c__Erysipelotrichi; o__Erysipelotrichales; f__Erysipelotrichaceae; g__; s__
OTU_439880	p__Firmicutes; c__Clostridia; o__Clostridiales; f__Ruminococcaceae; g__Oscillospira; s__
OTU_342504	p__Firmicutes; c__Clostridia; o__Clostridiales; f__Clostridiaceae; g__; s__
OTU_997439	p__Actinobacteria; c__Actinobacteria; o__Bifidobacteriales; f__Bifidobacteriaceae; g__Bifidobacterium; s__
OTU_519290	p__Actinobacteria; c__Actinobacteria; o__Bifidobacteriales; f__Bifidobacteriaceae; g__Bifidobacterium; s__pseudolongum
OTU_228479	p__Bacteroidetes; c__Bacteroidia; o__Bacteroidales; f__S24-7; g__; s__
OTU_209377	p__Bacteroidetes; c__Bacteroidia; o__Bacteroidales; f__S24-7; g__; s__
OTU_461524	p__Actinobacteria; c__Coriobacteriia; o__Coriobacteriales; f__Coriobacteriaceae; g__; s__
OTU_308760	p__Tenericutes; c__Mollicutes; o__RF39; f__; g__; s__
OTU_593043	p__Verrucomicrobia; c__Verrucomicrobiae; o__Verrucomicrobiales; f__Verrucomicrobiaceae; g__Akkermansia; s__muciniphila
OTU_375106	p__Firmicutes; c__Clostridia; o__Clostridiales; f__Ruminococcaceae; g__; s__
OTU_270244	p__Firmicutes; c__Clostridia; o__Clostridiales; f__Lachnospiraceae; g__; s__
OTU_216902	p__Bacteroidetes; c__Bacteroidia; o__Bacteroidales; f__S24-7; g__; s__
OTU_264298	p__Bacteroidetes; c__Bacteroidia; o__Bacteroidales; f__S24-7; g__; s__
OTU_966981	p__Verrucomicrobia; c__Verrucomicrobiae; o__Verrucomicrobiales; f__Verrucomicrobiaceae; g__Akkermansia; s__muciniphila
OTU_273500	p__Bacteroidetes; c__Bacteroidia; o__Bacteroidales; f__S24-7; g__; s__
OTU_390633	p__Bacteroidetes; c__Bacteroidia; o__Bacteroidales; f__S24-7; g__; s__
OTU_402704	p__Bacteroidetes; c__Bacteroidia; o__Bacteroidales; f__S24-7; g__; s__
OTU_322372	p__Bacteroidetes; c__Bacteroidia; o__Bacteroidales; f__S24-7; g__; s__
OTU_322991	p__Bacteroidetes; c__Bacteroidia; o__Bacteroidales; f__S24-7; g__; s__
OTU_278098	p__Firmicutes; c__Clostridia; o__Clostridiales; f__Ruminococcaceae; g__Ruminococcus; s__
OTU_288581	p__Bacteroidetes; c__Bacteroidia; o__Bacteroidales; f__S24-7; g__; s__
OTU_1105687	p__Firmicutes; c__Clostridia; o__Clostridiales; f__Ruminococcaceae; g__Oscillospira; s__
OTU_331772	p__Bacteroidetes; c__Bacteroidia; o__Bacteroidales; f__S24-7; g__; s__
OTU_294659	p__Cyanobacteria; c__4C0d-2; o__YS2; f__; g__; s__
OTU_278650	p__Cyanobacteria; c__4C0d-2; o__YS2; f__; g__; s__
OTU_259218	p__Firmicutes; c__Clostridia; o__Clostridiales; f__Lachnospiraceae; g__; s__
OTU_206494	p__Firmicutes; c__Clostridia; o__Clostridiales; f__; g__; s__
OTU_277143	p__Firmicutes; c__Erysipelotrichi; o__Erysipelotrichales; f__Erysipelotrichaceae; g__Allobaculum; s__
OTU_190309	p__Bacteroidetes; c__Bacteroidia; o__Bacteroidales; f__Bacteroidaceae; g__Bacteroides; s__
OTU_175535	p__Bacteroidetes; c__Bacteroidia; o__Bacteroidales; f__Bacteroidaceae; g__Bacteroides; s__
OTU_362997	p__Bacteroidetes; c__Bacteroidia; o__Bacteroidales; f__Bacteroidaceae; g__Bacteroides; s__uniformis
OTU_4376964	p__Bacteroidetes; c__Bacteroidia; o__Bacteroidales; f__Bacteroidaceae; g__Bacteroides; s__uniformis
OTU_344525	p__Bacteroidetes; c__Bacteroidia; o__Bacteroidales; f__Bacteroidaceae; g__Bacteroides; s__eggerthii
OTU_177343	p__Bacteroidetes; c__Bacteroidia; o__Bacteroidales; f__Bacteroidaceae; g__Bacteroides; s__
OTU_2383341	p__Bacteroidetes; c__Bacteroidia; o__Bacteroidales; f__Bacteroidaceae; g__Bacteroides; s__uniformis
OTU_350277	p__Bacteroidetes; c__Bacteroidia; o__Bacteroidales; f__Bacteroidaceae; g__Bacteroides; s__uniformis
OTU_4437814	p__Bacteroidetes; c__Bacteroidia; o__Bacteroidales; f__Bacteroidaceae; g__Bacteroides; s__
OTU_3327894	p__Bacteroidetes; c__Bacteroidia; o__Bacteroidales; f__Bacteroidaceae; g__Bacteroides; s__uniformis
OTU_181953	p__Bacteroidetes; c__Bacteroidia; o__Bacteroidales; f__Bacteroidaceae; g__Bacteroides; s__uniformis
OTU_193233	p__Bacteroidetes; c__Bacteroidia; o__Bacteroidales; f__Bacteroidaceae; g__Bacteroides; s__
OTU_1090059	p__Firmicutes; c__Bacilli; o__Lactobacillales; f__Carnobacteriaceae; g__Granulicatella; s__
OTU_1065974	p__Firmicutes; c__Bacilli; o__Lactobacillales; f__Enterococcaceae; g__Vagococcus; s__
OTU_681370	p__Actinobacteria; c__Actinobacteria; o__Bifidobacteriales; f__Bifidobacteriaceae; g__Bifidobacterium; s__pseudolongum
OTU_1111582	p__Firmicutes; c__Bacilli; o__Lactobacillales; f__Enterococcaceae; g__Enterococcus; s__
OTU_535375	p__Bacteroidetes; c__Bacteroidia; o__Bacteroidales; f__Bacteroidaceae; g__Bacteroides; s__ovatus
OTU_583117	p__Bacteroidetes; c__Bacteroidia; o__Bacteroidales; f__Bacteroidaceae; g__Bacteroides; s__
OTU_276149	p__Bacteroidetes; c__Bacteroidia; o__Bacteroidales; f__Porphyromonadaceae; g__Parabacteroides; s__
OTU_716286	p__Firmicutes; c__Bacilli; o__Lactobacillales; f__Lactobacillaceae; g__Lactobacillus; s__
OTU_389282	p__Bacteroidetes; c__Bacteroidia; o__Bacteroidales; f__S24-7; g__; s__
OTU_583656	p__Bacteroidetes; c__Bacteroidia; o__Bacteroidales; f__Bacteroidaceae; g__Bacteroides; s__
OTU_261177	p__Bacteroidetes; c__Bacteroidia; o__Bacteroidales; f__S24-7; g__; s__
OTU_271101	p__Bacteroidetes; c__Bacteroidia; o__Bacteroidales; f__S24-7; g__; s__
OTU_180731	p__Bacteroidetes; c__Bacteroidia; o__Bacteroidales; f__Porphyromonadaceae; g__Parabacteroides; s__
OTU_363731	p__Verrucomicrobia; c__Verrucomicrobiae; o__Verrucomicrobiales; f__Verrucomicrobiaceae; g__Akkermansia; s__muciniphila
OTU_355291	p__Bacteroidetes; c__Bacteroidia; o__Bacteroidales; f__Bacteroidaceae; g__Bacteroides; s__
OTU_364179	p__Bacteroidetes; c__Bacteroidia; o__Bacteroidales; f__Bacteroidaceae; g__Bacteroides; s__
OTU_560336	p__Bacteroidetes; c__Bacteroidia; o__Bacteroidales; f__Bacteroidaceae; g__Bacteroides; s__
OTU_198866	p__Bacteroidetes; c__Bacteroidia; o__Bacteroidales; f__Porphyromonadaceae; g__Parabacteroides; s__
OTU_199572	p__Bacteroidetes; c__Bacteroidia; o__Bacteroidales; f__S24-7; g__; s__
OTU_277090	p__Firmicutes; c__Clostridia; o__Clostridiales; f__; g__; s__
OTU_356052	p__Bacteroidetes; c__Bacteroidia; o__Bacteroidales; f__Bacteroidaceae; g__Bacteroides; s__
OTU_263933	p__Firmicutes; c__Clostridia; o__Clostridiales; f__Lachnospiraceae; g__; s__
OTU_667570	p__Proteobacteria; c__Gammaproteobacteria; o__Enterobacteriales; f__Enterobacteriaceae; g__Cronobacter; s__dublinensis
OTU_4407939	p__Proteobacteria; c__Gammaproteobacteria; o__Enterobacteriales; f__Enterobacteriaceae; g__; s__
OTU_141145	p__Proteobacteria; c__Gammaproteobacteria; o__Enterobacteriales; f__Enterobacteriaceae; g__; s__
OTU_301149	p__Proteobacteria; c__Gammaproteobacteria; o__Enterobacteriales; f__Enterobacteriaceae; g__; s__
OTU_3483793	p__Proteobacteria; c__Gammaproteobacteria; o__Enterobacteriales; f__Enterobacteriaceae; g__; s__
OTU_164430	p__Proteobacteria; c__Gammaproteobacteria; o__Enterobacteriales; f__Enterobacteriaceae; g__; s__
OTU_4333897	p__Proteobacteria; c__Gammaproteobacteria; o__Enterobacteriales; f__Enterobacteriaceae; g__; s__
OTU_304641	p__Proteobacteria; c__Gammaproteobacteria; o__Enterobacteriales; f__Enterobacteriaceae; g__; s__
OTU_4354477	p__Proteobacteria; c__Gammaproteobacteria; o__Enterobacteriales; f__Enterobacteriaceae; g__; s__
OTU_2689396	p__Proteobacteria; c__Gammaproteobacteria; o__Enterobacteriales; f__Enterobacteriaceae; g__; s__
OTU_4391262	p__Proteobacteria; c__Gammaproteobacteria; o__Enterobacteriales; f__Enterobacteriaceae; g__; s__
OTU_3061119	p__Proteobacteria; c__Gammaproteobacteria; o__Enterobacteriales; f__Enterobacteriaceae; g__; s__
OTU_295053	p__Proteobacteria; c__Gammaproteobacteria; o__Enterobacteriales; f__Enterobacteriaceae; g__; s__
OTU_166908	p__Proteobacteria; c__Gammaproteobacteria; o__Enterobacteriales; f__Enterobacteriaceae; g__; s__
OTU_4024559	p__Proteobacteria; c__Gammaproteobacteria; o__Enterobacteriales; f__Enterobacteriaceae; g__; s__
OTU_2445338	p__Proteobacteria; c__Gammaproteobacteria; o__Enterobacteriales; f__Enterobacteriaceae; g__; s__
OTU_566243	p__Proteobacteria; c__Gammaproteobacteria; o__Enterobacteriales; f__Enterobacteriaceae; g__; s__
OTU_292289	p__Proteobacteria; c__Gammaproteobacteria; o__Enterobacteriales; f__Enterobacteriaceae; g__; s__
OTU_345362	p__Proteobacteria; c__Gammaproteobacteria; o__Enterobacteriales; f__Enterobacteriaceae; g__; s__
OTU_1028632	p__Proteobacteria; c__Gammaproteobacteria; o__Enterobacteriales; f__Enterobacteriaceae; g__; s__
OTU_4111715	p__Proteobacteria; c__Gammaproteobacteria; o__Enterobacteriales; f__Enterobacteriaceae; g__; s__
OTU_4397471	p__Proteobacteria; c__Gammaproteobacteria; o__Enterobacteriales; f__Enterobacteriaceae; g__; s__
OTU_231787	p__Proteobacteria; c__Gammaproteobacteria; o__Enterobacteriales; f__Enterobacteriaceae; g__; s__
OTU_581782	p__Proteobacteria; c__Gammaproteobacteria; o__Enterobacteriales; f__Enterobacteriaceae; g__; s__
OTU_1108656	p__Proteobacteria; c__Gammaproteobacteria; o__Enterobacteriales; f__Enterobacteriaceae; g__; s__
OTU_3531225	p__Proteobacteria; c__Gammaproteobacteria; o__Enterobacteriales; f__Enterobacteriaceae; g__; s__
OTU_782953	p__Proteobacteria; c__Gammaproteobacteria; o__Enterobacteriales; f__Enterobacteriaceae; g__; s__
OTU_9710	p__Proteobacteria; c__Gammaproteobacteria; o__Enterobacteriales; f__Enterobacteriaceae; g__; s__
OTU_301184	p__Proteobacteria; c__Gammaproteobacteria; o__Enterobacteriales; f__Enterobacteriaceae; g__; s__
OTU_165489	p__Proteobacteria; c__Gammaproteobacteria; o__Enterobacteriales; f__Enterobacteriaceae; g__; s__
OTU_299267	p__Proteobacteria; c__Gammaproteobacteria; o__Enterobacteriales; f__Enterobacteriaceae; g__; s__
OTU_334459	p__Proteobacteria; c__Betaproteobacteria; o__Burkholderiales; f__; g__; s__
OTU_1663575	p__Proteobacteria; c__Gammaproteobacteria; o__Enterobacteriales; f__Enterobacteriaceae; g__; s__
OTU_797229	p__Proteobacteria; c__Gammaproteobacteria; o__Enterobacteriales; f__Enterobacteriaceae; g__; s__
OTU_3171486	p__Proteobacteria; c__Gammaproteobacteria; o__Enterobacteriales; f__Enterobacteriaceae; g__; s__
OTU_289709	p__Proteobacteria; c__Gammaproteobacteria; o__Enterobacteriales; f__Enterobacteriaceae; g__; s__
OTU_566976	p__Proteobacteria; c__Gammaproteobacteria; o__Enterobacteriales; f__Enterobacteriaceae; g__; s__
OTU_173654	p__Proteobacteria; c__Gammaproteobacteria; o__Enterobacteriales; f__Enterobacteriaceae; g__; s__
OTU_258957	p__Firmicutes; c__Clostridia; o__Clostridiales; f__; g__; s__
OTU_1112121	p__Firmicutes; c__Clostridia; o__Clostridiales; f__; g__; s__
OTU_308359	p__Firmicutes; c__Clostridia; o__Clostridiales; f__; g__; s__
OTU_628218	p__Firmicutes; c__Clostridia; o__Clostridiales; f__; g__; s__
OTU_214116	p__Firmicutes; c__Clostridia; o__Clostridiales; f__; g__; s__
OTU_661055	p__Firmicutes; c__Clostridia; o__Clostridiales; f__; g__; s__
OTU_537290	p__Proteobacteria; c__Gammaproteobacteria; o__Enterobacteriales; f__Enterobacteriaceae; g__Morganella; s__
OTU_1105376	p__Proteobacteria; c__Betaproteobacteria; o__Burkholderiales; f__Alcaligenaceae; g__Sutterella; s__
OTU_1107027	p__Firmicutes; c__Bacilli; o__Lactobacillales; f__Lactobacillaceae; g__Lactobacillus; s__
OTU_768553	p__Proteobacteria; c__Gammaproteobacteria; o__Enterobacteriales; f__Enterobacteriaceae; g__Proteus; s__
OTU_359809	p__Proteobacteria; c__Betaproteobacteria; o__Burkholderiales; f__Alcaligenaceae; g__Sutterella; s__
OTU_588197	p__Firmicutes; c__Bacilli; o__Lactobacillales; f__Lactobacillaceae; g__Lactobacillus; s__
OTU_1108599	p__Proteobacteria; c__Deltaproteobacteria; o__Desulfovibrionales; f__Desulfovibrionaceae; g__; s__
OTU_1136443	p__Deferribacteres; c__Deferribacteres; o__Deferribacterales; f__Deferribacteraceae; g__Mucispirillum; s__schaedleri
OTU_1111294	p__Proteobacteria; c__Gammaproteobacteria; o__Enterobacteriales; f__Enterobacteriaceae; g__; s__
OTU_589071	p__Bacteroidetes; c__Bacteroidia; o__Bacteroidales; f__Bacteroidaceae; g__Bacteroides; s__uniformis
OTU_339013	p__Bacteroidetes; c__Bacteroidia; o__Bacteroidales; f__Bacteroidaceae; g__Bacteroides; s__
OTU_3013444	p__Bacteroidetes; c__Bacteroidia; o__Bacteroidales; f__; g__; s__
OTU_337724	p__Bacteroidetes; c__Bacteroidia; o__Bacteroidales; f__S24-7; g__; s__
OTU_408513	p__Firmicutes; c__Clostridia; o__Clostridiales; f__Ruminococcaceae; g__Oscillospira; s__
OTU_355045	p__Bacteroidetes; c__Bacteroidia; o__Bacteroidales; f__S24-7; g__; s__
OTU_276802	p__Bacteroidetes; c__Bacteroidia; o__Bacteroidales; f__S24-7; g__; s__
OTU_189721	p__Bacteroidetes; c__Bacteroidia; o__Bacteroidales; f__Prevotellaceae; g__Prevotella; s__
OTU_264734	p__Bacteroidetes; c__Bacteroidia; o__Bacteroidales; f__S24-7; g__; s__

## Sheet: median-freq-across-expts
ID	Median Control	Median Cocktail	Median Ampicillin	Median Neomycin	Median Metronidazole	Median Vancomycin	taxa
OTU_589071	0	0.002	0.228	0.005	0.011	0.001	k__Bacteria; p__Bacteroidetes; c__Bacteroidia; o__Bacteroidales; f__Bacteroidaceae; g__Bacteroides; s__uniformis
OTU_364179	0	0.001	0.175	0.004	0.001	0	k__Bacteria; p__Bacteroidetes; c__Bacteroidia; o__Bacteroidales; f__Bacteroidaceae; g__Bacteroides; s__
OTU_1111294	0	0.38	0.14	0	0.006	0.28	k__Bacteria; p__Proteobacteria; c__Gammaproteobacteria; o__Enterobacteriales; f__Enterobacteriaceae; g__; s__
OTU_339013	0.002	0.001	0.042	0.006	0.066	0	k__Bacteria; p__Bacteroidetes; c__Bacteroidia; o__Bacteroidales; f__Bacteroidaceae; g__Bacteroides; s__
OTU_560336	0	0	0.042	0.026	0	0	k__Bacteria; p__Bacteroidetes; c__Bacteroidia; o__Bacteroidales; f__Bacteroidaceae; g__Bacteroides; s__
OTU_3327894	0	0	0.025	0	0	0	k__Bacteria; p__Bacteroidetes; c__Bacteroidia; o__Bacteroidales; f__Bacteroidaceae; g__Bacteroides; s__uniformis
OTU_258957	0	0	0.019	0	0	0.006	k__Bacteria; p__Firmicutes; c__Clostridia; o__Clostridiales; f__; g__; s__
OTU_661055	0	0	0.019	0.003	0	0.002	k__Bacteria; p__Firmicutes; c__Clostridia; o__Clostridiales; f__; g__; s__
OTU_181953	0	0	0.017	0	0	0	k__Bacteria; p__Bacteroidetes; c__Bacteroidia; o__Bacteroidales; f__Bacteroidaceae; g__Bacteroides; s__uniformis
OTU_359809	0	0.001	0.016	0.002	0.025	0.037	k__Bacteria; p__Proteobacteria; c__Betaproteobacteria; o__Burkholderiales; f__Alcaligenaceae; g__Sutterella; s__
OTU_1112121	0	0	0.016	0	0	0.006	k__Bacteria; p__Firmicutes; c__Clostridia; o__Clostridiales; f__; g__; s__
OTU_355291	0	0	0.014	0	0	0	k__Bacteria; p__Bacteroidetes; c__Bacteroidia; o__Bacteroidales; f__Bacteroidaceae; g__Bacteroides; s__
OTU_173654	0	0.088	0.011	0	0	0.006	k__Bacteria; p__Proteobacteria; c__Gammaproteobacteria; o__Enterobacteriales; f__Enterobacteriaceae; g__; s__
OTU_308359	0	0	0.011	0	0	0.005	k__Bacteria; p__Firmicutes; c__Clostridia; o__Clostridiales; f__; g__; s__
OTU_550814	0	0	0.011	0	0	0	k__Bacteria; p__Bacteroidetes; c__Bacteroidia; o__Bacteroidales; f__Bacteroidaceae; g__Bacteroides; s__
OTU_263518	0	0	0.008	0	0	0.019	k__Bacteria; p__Proteobacteria; c__Deltaproteobacteria; o__Desulfovibrionales; f__Desulfovibrionaceae; g__; s__
OTU_4376964	0	0	0.008	0	0	0	k__Bacteria; p__Bacteroidetes; c__Bacteroidia; o__Bacteroidales; f__Bacteroidaceae; g__Bacteroides; s__uniformis
OTU_177343	0	0	0.007	0	0	0	k__Bacteria; p__Bacteroidetes; c__Bacteroidia; o__Bacteroidales; f__Bacteroidaceae; g__Bacteroides; s__
OTU_332317	0	0	0.007	0	0	0	k__Bacteria; p__Bacteroidetes; c__Bacteroidia; o__Bacteroidales; f__Bacteroidaceae; g__Bacteroides; s__
OTU_344525	0	0	0.007	0	0	0	k__Bacteria; p__Bacteroidetes; c__Bacteroidia; o__Bacteroidales; f__Bacteroidaceae; g__Bacteroides; s__eggerthii
OTU_193233	0	0	0.005	0	0.001	0	k__Bacteria; p__Bacteroidetes; c__Bacteroidia; o__Bacteroidales; f__Bacteroidaceae; g__Bacteroides; s__
OTU_190309	0	0	0.005	0	0	0	k__Bacteria; p__Bacteroidetes; c__Bacteroidia; o__Bacteroidales; f__Bacteroidaceae; g__Bacteroides; s__
OTU_196664	0	0	0.005	0	0	0	k__Bacteria; p__Bacteroidetes; c__Bacteroidia; o__Bacteroidales; f__Bacteroidaceae; g__Bacteroides; s__uniformis
OTU_197072	0	0	0.005	0	0	0	k__Bacteria; p__Bacteroidetes; c__Bacteroidia; o__Bacteroidales; f__Bacteroidaceae; g__Bacteroides; s__uniformis
OTU_589277	0	0	0.005	0	0	0	k__Bacteria; p__Bacteroidetes; c__Bacteroidia; o__Bacteroidales; f__Bacteroidaceae; g__Bacteroides; s__
OTU_768553	0	0.075	0.004	0	0.001	0.009	k__Bacteria; p__Proteobacteria; c__Gammaproteobacteria; o__Enterobacteriales; f__Enterobacteriaceae; g__Proteus; s__
OTU_289709	0	0.046	0.004	0	0	0.003	k__Bacteria; p__Proteobacteria; c__Gammaproteobacteria; o__Enterobacteriales; f__Enterobacteriaceae; g__; s__
OTU_583656	0	0	0.004	0.008	0.005	0	k__Bacteria; p__Bacteroidetes; c__Bacteroidia; o__Bacteroidales; f__Bacteroidaceae; g__Bacteroides; s__
OTU_535375	0	0	0.004	0.001	0.003	0	k__Bacteria; p__Bacteroidetes; c__Bacteroidia; o__Bacteroidales; f__Bacteroidaceae; g__Bacteroides; s__ovatus
OTU_1111582	0	0	0.004	0	0.002	0	k__Bacteria; p__Firmicutes; c__Bacilli; o__Lactobacillales; f__Enterococcaceae; g__Enterococcus; s__
OTU_4437814	0	0	0.004	0	0.001	0	k__Bacteria; p__Bacteroidetes; c__Bacteroidia; o__Bacteroidales; f__Bacteroidaceae; g__Bacteroides; s__
OTU_350277	0	0	0.004	0	0	0	k__Bacteria; p__Bacteroidetes; c__Bacteroidia; o__Bacteroidales; f__Bacteroidaceae; g__Bacteroides; s__uniformis
OTU_362997	0	0	0.004	0	0	0	k__Bacteria; p__Bacteroidetes; c__Bacteroidia; o__Bacteroidales; f__Bacteroidaceae; g__Bacteroides; s__uniformis
OTU_580629	0	0	0.004	0	0	0	k__Bacteria; p__Bacteroidetes; c__Bacteroidia; o__Bacteroidales; f__Bacteroidaceae; g__Bacteroides; s__
OTU_334459	0	0.003	0.003	0	0	0.005	k__Bacteria; p__Proteobacteria; c__Betaproteobacteria; o__Burkholderiales; f__; g__; s__
OTU_175485	0	0	0.003	0	0	0	k__Bacteria; p__Bacteroidetes; c__Bacteroidia; o__Bacteroidales; f__Bacteroidaceae; g__Bacteroides; s__
OTU_175535	0	0	0.003	0	0	0	k__Bacteria; p__Bacteroidetes; c__Bacteroidia; o__Bacteroidales; f__Bacteroidaceae; g__Bacteroides; s__
OTU_3256931	0	0	0.003	0	0	0	k__Bacteria; p__Bacteroidetes; c__Bacteroidia; o__Bacteroidales; f__Bacteroidaceae; g__Bacteroides; s__
OTU_566976	0	0.035	0.002	0	0	0.002	k__Bacteria; p__Proteobacteria; c__Gammaproteobacteria; o__Enterobacteriales; f__Enterobacteriaceae; g__; s__
OTU_3171486	0	0.024	0.002	0	0	0.002	k__Bacteria; p__Proteobacteria; c__Gammaproteobacteria; o__Enterobacteriales; f__Enterobacteriaceae; g__; s__
OTU_229452	0	0	0.002	0	0	0.002	k__Bacteria; p__Firmicutes; c__Clostridia; o__Clostridiales; f__; g__; s__
OTU_628218	0	0	0.002	0	0	0.001	k__Bacteria; p__Firmicutes; c__Clostridia; o__Clostridiales; f__; g__; s__
OTU_192684	0	0	0.002	0	0.001	0	k__Bacteria; p__Bacteroidetes; c__Bacteroidia; o__Bacteroidales; f__Bacteroidaceae; g__Bacteroides; s__
OTU_161423	0	0	0.002	0	0	0	k__Bacteria; p__Bacteroidetes; c__Bacteroidia; o__Bacteroidales; f__Bacteroidaceae; g__Bacteroides; s__
OTU_2383341	0	0	0.002	0	0	0	k__Bacteria; p__Bacteroidetes; c__Bacteroidia; o__Bacteroidales; f__Bacteroidaceae; g__Bacteroides; s__uniformis
OTU_577170	0	0	0.002	0	0	0	k__Bacteria; p__Bacteroidetes; c__Bacteroidia; o__Bacteroidales; f__Bacteroidaceae; g__Bacteroides; s__
OTU_189721	0.24	0.001	0.001	0.38	0.175	0.001	k__Bacteria; p__Bacteroidetes; c__Bacteroidia; o__Bacteroidales; f__Prevotellaceae; g__Prevotella; s__
OTU_214116	0.001	0	0.001	0.001	0	0.011	k__Bacteria; p__Firmicutes; c__Clostridia; o__Clostridiales; f__; g__; s__
OTU_231787	0	0.011	0.001	0	0	0.003	k__Bacteria; p__Proteobacteria; c__Gammaproteobacteria; o__Enterobacteriales; f__Enterobacteriaceae; g__; s__
OTU_299267	0	0.033	0.001	0	0	0.002	k__Bacteria; p__Proteobacteria; c__Gammaproteobacteria; o__Enterobacteriales; f__Enterobacteriaceae; g__; s__
OTU_1663575	0	0.02	0.001	0	0	0.002	k__Bacteria; p__Proteobacteria; c__Gammaproteobacteria; o__Enterobacteriales; f__Enterobacteriaceae; g__; s__
OTU_797229	0	0.018	0.001	0	0	0.002	k__Bacteria; p__Proteobacteria; c__Gammaproteobacteria; o__Enterobacteriales; f__Enterobacteriaceae; g__; s__
OTU_1108656	0	0.013	0.001	0	0	0.001	k__Bacteria; p__Proteobacteria; c__Gammaproteobacteria; o__Enterobacteriales; f__Enterobacteriaceae; g__; s__
OTU_3531225	0	0.011	0.001	0	0	0.001	k__Bacteria; p__Proteobacteria; c__Gammaproteobacteria; o__Enterobacteriales; f__Enterobacteriaceae; g__; s__
OTU_581782	0	0.01	0.001	0	0	0.001	k__Bacteria; p__Proteobacteria; c__Gammaproteobacteria; o__Enterobacteriales; f__Enterobacteriaceae; g__; s__
OTU_301184	0	0.009	0.001	0	0	0.001	k__Bacteria; p__Proteobacteria; c__Gammaproteobacteria; o__Enterobacteriales; f__Enterobacteriaceae; g__; s__
OTU_782953	0	0.009	0.001	0	0	0.001	k__Bacteria; p__Proteobacteria; c__Gammaproteobacteria; o__Enterobacteriales; f__Enterobacteriaceae; g__; s__
OTU_9710	0	0.007	0.001	0	0	0.001	k__Bacteria; p__Proteobacteria; c__Gammaproteobacteria; o__Enterobacteriales; f__Enterobacteriaceae; g__; s__
OTU_4407939	0	0.006	0.001	0	0	0.001	k__Bacteria; p__Proteobacteria; c__Gammaproteobacteria; o__Enterobacteriales; f__Enterobacteriaceae; g__; s__
OTU_667570	0	0.006	0.001	0	0	0.001	k__Bacteria; p__Proteobacteria; c__Gammaproteobacteria; o__Enterobacteriales; f__Enterobacteriaceae; g__Cronobacter; s__dublinensis
OTU_165489	0	0.005	0.001	0	0	0.001	k__Bacteria; p__Proteobacteria; c__Gammaproteobacteria; o__Enterobacteriales; f__Enterobacteriaceae; g__; s__
OTU_4354477	0	0.004	0.001	0	0	0.001	k__Bacteria; p__Proteobacteria; c__Gammaproteobacteria; o__Enterobacteriales; f__Enterobacteriaceae; g__; s__
OTU_1065974	0	0	0.001	0	0.001	0	k__Bacteria; p__Firmicutes; c__Bacilli; o__Lactobacillales; f__Enterococcaceae; g__Vagococcus; s__
OTU_1090059	0	0	0.001	0	0.001	0	k__Bacteria; p__Firmicutes; c__Bacilli; o__Lactobacillales; f__Carnobacteriaceae; g__Granulicatella; s__
OTU_583117	0	0	0.001	0	0.001	0	k__Bacteria; p__Bacteroidetes; c__Bacteroidia; o__Bacteroidales; f__Bacteroidaceae; g__Bacteroides; s__
OTU_1944498	0	0	0.001	0	0	0	k__Bacteria; p__Bacteroidetes; c__Bacteroidia; o__Bacteroidales; f__Bacteroidaceae; g__Bacteroides; s__
OTU_197537	0	0	0.001	0	0	0	k__Bacteria; p__Bacteroidetes; c__Bacteroidia; o__Bacteroidales; f__Bacteroidaceae; g__Bacteroides; s__
OTU_2198356	0	0	0.001	0	0	0	k__Bacteria; p__Bacteroidetes; c__Bacteroidia; o__Bacteroidales; f__Bacteroidaceae; g__Bacteroides; s__
OTU_270094	0	0	0.001	0	0	0	k__Bacteria; p__Bacteroidetes; c__Bacteroidia; o__Bacteroidales; f__Bacteroidaceae; g__Bacteroides; s__
OTU_3667183	0	0	0.001	0	0	0	k__Bacteria; p__Bacteroidetes; c__Bacteroidia; o__Bacteroidales; f__Bacteroidaceae; g__Bacteroides; s__
OTU_165927	0.043	0.001	0	0.005	0.022	0	k__Bacteria; p__Bacteroidetes; c__Bacteroidia; o__Bacteroidales; f__S24-7; g__; s__
OTU_460611	0.035	0.001	0	0	0	0	k__Bacteria; p__Firmicutes; c__Clostridia; o__Clostridiales; f__; g__; s__
OTU_264734	0.03	0.001	0	0.053	0.043	0.001	k__Bacteria; p__Bacteroidetes; c__Bacteroidia; o__Bacteroidales; f__S24-7; g__; s__
OTU_162539	0.021	0.001	0	0.001	0	0	k__Bacteria; p__Bacteroidetes; c__Bacteroidia; o__Bacteroidales; f__Rikenellaceae; g__; s__
OTU_263595	0.019	0.001	0	0.027	0.001	0	k__Bacteria; p__Bacteroidetes; c__Bacteroidia; o__Bacteroidales; f__S24-7; g__; s__
OTU_408513	0.016	0	0	0.009	0.003	0	k__Bacteria; p__Firmicutes; c__Clostridia; o__Clostridiales; f__Ruminococcaceae; g__Oscillospira; s__
OTU_1108599	0.015	0.001	0	0.005	0	0.072	k__Bacteria; p__Proteobacteria; c__Deltaproteobacteria; o__Desulfovibrionales; f__Desulfovibrionaceae; g__; s__
OTU_264240	0.015	0.001	0	0.005	0	0	k__Bacteria; p__Bacteroidetes; c__Bacteroidia; o__Bacteroidales; f__Rikenellaceae; g__; s__
OTU_274018	0.014	0	0	0	0	0	k__Bacteria; p__Firmicutes; c__Clostridia; o__Clostridiales; f__; g__; s__
OTU_4460604	0.014	0	0	0	0	0	k__Bacteria; p__Firmicutes; c__Clostridia; o__Clostridiales; f__; g__; s__
OTU_1108422	0.011	0.001	0	0.022	0	0	k__Bacteria; p__Bacteroidetes; c__Bacteroidia; o__Bacteroidales; f__S24-7; g__; s__
OTU_338796	0.007	0	0	0.004	0	0	k__Bacteria; p__Firmicutes; c__Clostridia; o__Clostridiales; f__Ruminococcaceae; g__Oscillospira; s__
OTU_3013444	0.006	0.001	0	0.001	0.07	0	k__Bacteria; p__Bacteroidetes; c__Bacteroidia; o__Bacteroidales; f__; g__; s__
OTU_452014	0.006	0	0	0.006	0	0	k__Bacteria; p__Firmicutes; c__Clostridia; o__Clostridiales; f__Ruminococcaceae; g__Oscillospira; s__
OTU_199532	0.006	0	0	0	0	0	k__Bacteria; p__Firmicutes; c__Clostridia; o__Clostridiales; f__; g__; s__
OTU_227886	0.006	0	0	0	0	0	k__Bacteria; p__Firmicutes; c__Clostridia; o__Clostridiales; f__; g__; s__
OTU_332666	0.005	0	0	0.001	0.006	0	k__Bacteria; p__Bacteroidetes; c__Bacteroidia; o__Bacteroidales; f__S24-7; g__; s__
OTU_264325	0.005	0	0	0.003	0	0	k__Bacteria; p__Bacteroidetes; c__Bacteroidia; o__Bacteroidales; f__Rikenellaceae; g__; s__
OTU_196444	0.005	0	0	0	0	0	k__Bacteria; p__Bacteroidetes; c__Bacteroidia; o__Bacteroidales; f__[Odoribacteraceae]; g__Odoribacter; s__
OTU_196645	0.005	0	0	0	0	0	k__Bacteria; p__Bacteroidetes; c__Bacteroidia; o__Bacteroidales; f__S24-7; g__; s__
OTU_337724	0.004	0.001	0	0.004	0.033	0	k__Bacteria; p__Bacteroidetes; c__Bacteroidia; o__Bacteroidales; f__S24-7; g__; s__
OTU_348850	0.004	0.001	0	0	0	0	k__Bacteria; p__Firmicutes; c__Clostridia; o__Clostridiales; f__; g__; s__
OTU_355045	0.004	0	0	0.002	0.005	0	k__Bacteria; p__Bacteroidetes; c__Bacteroidia; o__Bacteroidales; f__S24-7; g__; s__
OTU_170335	0.004	0	0	0.003	0	0	k__Bacteria; p__Bacteroidetes; c__Bacteroidia; o__Bacteroidales; f__[Odoribacteraceae]; g__Odoribacter; s__
OTU_344329	0.004	0	0	0	0	0	k__Bacteria; p__Firmicutes; c__Clostridia; o__Clostridiales; f__Ruminococcaceae; g__; s__
OTU_1136443	0.003	0.001	0	0	0.004	0.046	k__Bacteria; p__Deferribacteres; c__Deferribacteres; o__Deferribacterales; f__Deferribacteraceae; g__Mucispirillum; s__schaedleri
OTU_262399	0.003	0	0	0.001	0.007	0	k__Bacteria; p__Bacteroidetes; c__Bacteroidia; o__Bacteroidales; f__S24-7; g__; s__
OTU_351593	0.003	0	0	0	0	0	k__Bacteria; p__Firmicutes; c__Clostridia; o__Clostridiales; f__; g__; s__
OTU_422727	0.003	0	0	0	0	0	k__Bacteria; p__Firmicutes; c__Clostridia; o__Clostridiales; f__; g__; s__
OTU_261177	0.002	0	0	0.001	0.007	0	k__Bacteria; p__Bacteroidetes; c__Bacteroidia; o__Bacteroidales; f__S24-7; g__; s__
OTU_276802	0.002	0	0	0.003	0.001	0	k__Bacteria; p__Bacteroidetes; c__Bacteroidia; o__Bacteroidales; f__S24-7; g__; s__
OTU_382220	0.002	0	0	0.008	0	0	k__Bacteria; p__Firmicutes; c__Clostridia; o__Clostridiales; f__; g__; s__
OTU_270391	0.002	0	0	0.005	0	0	k__Bacteria; p__Bacteroidetes; c__Bacteroidia; o__Bacteroidales; f__Rikenellaceae; g__; s__
OTU_1105659	0.002	0	0	0.004	0	0	k__Bacteria; p__Bacteroidetes; c__Bacteroidia; o__Bacteroidales; f__S24-7; g__; s__
OTU_276985	0.002	0	0	0.004	0	0	k__Bacteria; p__Firmicutes; c__Clostridia; o__Clostridiales; f__Ruminococcaceae; g__Oscillospira; s__
OTU_309361	0.002	0	0	0	0	0	k__Bacteria; p__Firmicutes; c__Clostridia; o__Clostridiales; f__Ruminococcaceae; g__; s__
OTU_355771	0.002	0	0	0	0	0	k__Bacteria; p__Firmicutes; c__Clostridia; o__Clostridiales; f__Lachnospiraceae; g__; s__
OTU_356012	0.002	0	0	0	0	0	k__Bacteria; p__Firmicutes; c__Clostridia; o__Clostridiales; f__; g__; s__
OTU_588197	0.001	0	0	0.001	0.003	0.024	k__Bacteria; p__Firmicutes; c__Bacilli; o__Lactobacillales; f__Lactobacillaceae; g__Lactobacillus; s__
OTU_198866	0.001	0	0	0.016	0.014	0	k__Bacteria; p__Bacteroidetes; c__Bacteroidia; o__Bacteroidales; f__Porphyromonadaceae; g__Parabacteroides; s__
OTU_339718	0.001	0	0	0	0.009	0	k__Bacteria; p__Firmicutes; c__Clostridia; o__Clostridiales; f__; g__; s__
OTU_271101	0.001	0	0	0.005	0.004	0	k__Bacteria; p__Bacteroidetes; c__Bacteroidia; o__Bacteroidales; f__S24-7; g__; s__
OTU_199177	0.001	0	0	0.003	0.001	0	k__Bacteria; p__Bacteroidetes; c__Bacteroidia; o__Bacteroidales; f__S24-7; g__; s__
OTU_334619	0.001	0	0	0.002	0	0	k__Bacteria; p__Firmicutes; c__Clostridia; o__Clostridiales; f__Lachnospiraceae; g__; s__
OTU_1110378	0.001	0	0	0.001	0	0	k__Bacteria; p__Firmicutes; c__Clostridia; o__Clostridiales; f__Ruminococcaceae; g__Oscillospira; s__
OTU_1106614	0.001	0	0	0	0	0	k__Bacteria; p__Firmicutes; c__Clostridia; o__Clostridiales; f__; g__; s__
OTU_113978	0.001	0	0	0	0	0	k__Bacteria; p__Proteobacteria; c__Deltaproteobacteria; o__Desulfovibrionales; f__Desulfovibrionaceae; g__Desulfovibrio; s__
OTU_183446	0.001	0	0	0	0	0	k__Bacteria; p__Bacteroidetes; c__Bacteroidia; o__Bacteroidales; f__S24-7; g__; s__
OTU_276312	0.001	0	0	0	0	0	k__Bacteria; p__Firmicutes; c__Clostridia; o__Clostridiales; f__; g__; s__
OTU_332608	0.001	0	0	0	0	0	k__Bacteria; p__Firmicutes; c__Clostridia; o__Clostridiales; f__Ruminococcaceae; g__Oscillospira; s__
OTU_336691	0.001	0	0	0	0	0	k__Bacteria; p__Firmicutes; c__Clostridia; o__Clostridiales; f__Ruminococcaceae; g__; s__
OTU_351972	0.001	0	0	0	0	0	k__Bacteria; p__Firmicutes; c__Clostridia; o__Clostridiales; f__Dehalobacteriaceae; g__Dehalobacterium; s__
OTU_378273	0.001	0	0	0	0	0	k__Bacteria; p__Firmicutes; c__Clostridia; o__Clostridiales; f__; g__; s__
OTU_385545	0.001	0	0	0	0	0	k__Bacteria; p__Firmicutes; c__Clostridia; o__Clostridiales; f__; g__; s__
OTU_407963	0.001	0	0	0	0	0	k__Bacteria; p__Firmicutes; c__Clostridia; o__Clostridiales; f__Ruminococcaceae; g__Oscillospira; s__
OTU_363731	0	0.001	0	0	0.014	0.175	k__Bacteria; p__Verrucomicrobia; c__Verrucomicrobiae; o__Verrucomicrobiales; f__Verrucomicrobiaceae; g__Akkermansia; s__muciniphila
OTU_1107027	0	0.001	0	0	0.001	0.095	k__Bacteria; p__Firmicutes; c__Bacilli; o__Lactobacillales; f__Lactobacillaceae; g__Lactobacillus; s__
OTU_259870	0	0	0	0	0.001	0.027	k__Bacteria; p__Firmicutes; c__Clostridia; o__Clostridiales; f__; g__; s__
OTU_771177	0	0	0	0	0	0.015	k__Bacteria; p__Firmicutes; c__Clostridia; o__Clostridiales; f__; g__; s__
OTU_1105376	0	0	0	0	0.001	0.012	k__Bacteria; p__Proteobacteria; c__Betaproteobacteria; o__Burkholderiales; f__Alcaligenaceae; g__Sutterella; s__
OTU_841907	0	0	0	0	0	0.01	k__Bacteria; p__Proteobacteria; c__Deltaproteobacteria; o__Desulfovibrionales; f__Desulfovibrionaceae; g__Bilophila; s__
OTU_537290	0	0.042	0	0	0.001	0.009	k__Bacteria; p__Proteobacteria; c__Gammaproteobacteria; o__Enterobacteriales; f__Enterobacteriaceae; g__Morganella; s__
OTU_1108078	0	0	0	0	0	0.007	k__Bacteria; p__Firmicutes; c__Clostridia; o__Clostridiales; f__; g__; s__
OTU_227967	0	0	0	0	0	0.005	k__Bacteria; p__Firmicutes; c__Clostridia; o__Clostridiales; f__; g__; s__
OTU_322839	0	0	0	0	0	0.005	k__Bacteria; p__Firmicutes; c__Clostridia; o__Clostridiales; f__; g__; s__
OTU_359872	0	0	0	0	0	0.005	k__Bacteria; p__Proteobacteria; c__Deltaproteobacteria; o__Desulfovibrionales; f__Desulfovibrionaceae; g__Bilophila; s__
OTU_1871	0	0	0	0	0	0.004	k__Bacteria; p__Deferribacteres; c__Deferribacteres; o__Deferribacterales; f__Deferribacteraceae; g__Mucispirillum; s__schaedleri
OTU_593043	0	0	0	0	0	0.004	k__Bacteria; p__Verrucomicrobia; c__Verrucomicrobiae; o__Verrucomicrobiales; f__Verrucomicrobiaceae; g__Akkermansia; s__muciniphila
OTU_637934	0	0	0	0	0	0.004	k__Bacteria; p__Firmicutes; c__Clostridia; o__Clostridiales; f__; g__; s__
OTU_966981	0	0	0	0	0	0.004	k__Bacteria; p__Verrucomicrobia; c__Verrucomicrobiae; o__Verrucomicrobiales; f__Verrucomicrobiaceae; g__Akkermansia; s__muciniphila
OTU_333178	0	0	0	0	0	0.003	k__Bacteria; p__Firmicutes; c__Bacilli; o__Lactobacillales; f__Lactobacillaceae; g__Lactobacillus; s__
OTU_113417	0	0	0	0	0	0.002	k__Bacteria; p__Proteobacteria; c__Deltaproteobacteria; o__Desulfovibrionales; f__Desulfovibrionaceae; g__; s__
OTU_161993	0	0	0	0	0	0.002	k__Bacteria; p__Firmicutes; c__Clostridia; o__Clostridiales; f__; g__; s__
OTU_277202	0	0	0	0	0	0.002	k__Bacteria; p__Firmicutes; c__Clostridia; o__Clostridiales; f__; g__; s__
OTU_604966	0	0	0	0	0	0.002	k__Bacteria; p__Firmicutes; c__Bacilli; o__Lactobacillales; f__Lactobacillaceae; g__Lactobacillus; s__
OTU_233981	0	0.009	0	0	0	0.001	k__Bacteria; p__Proteobacteria; c__Gammaproteobacteria; o__Enterobacteriales; f__Enterobacteriaceae; g__Morganella; s__morganii
OTU_304641	0	0.005	0	0	0	0.001	k__Bacteria; p__Proteobacteria; c__Gammaproteobacteria; o__Enterobacteriales; f__Enterobacteriaceae; g__; s__
OTU_4333897	0	0.005	0	0	0	0.001	k__Bacteria; p__Proteobacteria; c__Gammaproteobacteria; o__Enterobacteriales; f__Enterobacteriaceae; g__; s__
OTU_3483793	0	0.004	0	0	0	0.001	k__Bacteria; p__Proteobacteria; c__Gammaproteobacteria; o__Enterobacteriales; f__Enterobacteriaceae; g__; s__
OTU_141145	0	0.003	0	0	0	0.001	k__Bacteria; p__Proteobacteria; c__Gammaproteobacteria; o__Enterobacteriales; f__Enterobacteriaceae; g__; s__
OTU_2689396	0	0.003	0	0	0	0.001	k__Bacteria; p__Proteobacteria; c__Gammaproteobacteria; o__Enterobacteriales; f__Enterobacteriaceae; g__; s__
OTU_295053	0	0.002	0	0	0	0.001	k__Bacteria; p__Proteobacteria; c__Gammaproteobacteria; o__Enterobacteriales; f__Enterobacteriaceae; g__; s__
OTU_345362	0	0.001	0	0	0	0.001	k__Bacteria; p__Proteobacteria; c__Gammaproteobacteria; o__Enterobacteriales; f__Enterobacteriaceae; g__; s__
OTU_1111755	0	0	0	0	0	0.001	k__Bacteria; p__Proteobacteria; c__Deltaproteobacteria; o__Desulfovibrionales; f__Desulfovibrionaceae; g__; s__
OTU_1602307	0	0	0	0	0	0.001	k__Bacteria; p__Proteobacteria; c__Betaproteobacteria; o__Burkholderiales; f__Alcaligenaceae; g__Sutterella; s__
OTU_229459	0	0	0	0	0	0.001	k__Bacteria; p__Firmicutes; c__Clostridia; o__Clostridiales; f__; g__; s__
OTU_629361	0	0	0	0	0	0.001	k__Bacteria; p__Firmicutes; c__Clostridia; o__Clostridiales; f__; g__; s__
OTU_1746913	0	0.014	0	0	0	0	k__Bacteria; p__Proteobacteria; c__Gammaproteobacteria; o__Enterobacteriales; f__Enterobacteriaceae; g__Proteus; s__
OTU_164430	0	0.004	0	0	0	0	k__Bacteria; p__Proteobacteria; c__Gammaproteobacteria; o__Enterobacteriales; f__Enterobacteriaceae; g__; s__
OTU_301149	0	0.003	0	0	0	0	k__Bacteria; p__Proteobacteria; c__Gammaproteobacteria; o__Enterobacteriales; f__Enterobacteriaceae; g__; s__
OTU_4391262	0	0.003	0	0	0	0	k__Bacteria; p__Proteobacteria; c__Gammaproteobacteria; o__Enterobacteriales; f__Enterobacteriaceae; g__; s__
OTU_1028632	0	0.002	0	0	0	0	k__Bacteria; p__Proteobacteria; c__Gammaproteobacteria; o__Enterobacteriales; f__Enterobacteriaceae; g__; s__
OTU_166908	0	0.002	0	0	0	0	k__Bacteria; p__Proteobacteria; c__Gammaproteobacteria; o__Enterobacteriales; f__Enterobacteriaceae; g__; s__
OTU_2445338	0	0.002	0	0	0	0	k__Bacteria; p__Proteobacteria; c__Gammaproteobacteria; o__Enterobacteriales; f__Enterobacteriaceae; g__; s__
OTU_292289	0	0.002	0	0	0	0	k__Bacteria; p__Proteobacteria; c__Gammaproteobacteria; o__Enterobacteriales; f__Enterobacteriaceae; g__; s__
OTU_3061119	0	0.002	0	0	0	0	k__Bacteria; p__Proteobacteria; c__Gammaproteobacteria; o__Enterobacteriales; f__Enterobacteriaceae; g__; s__
OTU_4024559	0	0.002	0	0	0	0	k__Bacteria; p__Proteobacteria; c__Gammaproteobacteria; o__Enterobacteriales; f__Enterobacteriaceae; g__; s__
OTU_4111715	0	0.002	0	0	0	0	k__Bacteria; p__Proteobacteria; c__Gammaproteobacteria; o__Enterobacteriales; f__Enterobacteriaceae; g__; s__
OTU_350337	0	0.001	0	0	0	0	k__Bacteria; p__Firmicutes; c__Clostridia; o__Clostridiales; f__; g__; s__
OTU_4397471	0	0.001	0	0	0	0	k__Bacteria; p__Proteobacteria; c__Gammaproteobacteria; o__Enterobacteriales; f__Enterobacteriaceae; g__; s__
OTU_566243	0	0.001	0	0	0	0	k__Bacteria; p__Proteobacteria; c__Gammaproteobacteria; o__Enterobacteriales; f__Enterobacteriaceae; g__; s__
OTU_180731	0	0	0	0.001	0.03	0	k__Bacteria; p__Bacteroidetes; c__Bacteroidia; o__Bacteroidales; f__Porphyromonadaceae; g__Parabacteroides; s__
OTU_199572	0	0	0	0.015	0.016	0	k__Bacteria; p__Bacteroidetes; c__Bacteroidia; o__Bacteroidales; f__S24-7; g__; s__
OTU_277143	0	0	0	0	0.007	0	k__Bacteria; p__Firmicutes; c__Erysipelotrichi; o__Erysipelotrichales; f__Erysipelotrichaceae; g__Allobaculum; s__
OTU_356052	0	0	0	0.003	0.006	0	k__Bacteria; p__Bacteroidetes; c__Bacteroidia; o__Bacteroidales; f__Bacteroidaceae; g__Bacteroides; s__
OTU_259218	0	0	0	0	0.006	0	k__Bacteria; p__Firmicutes; c__Clostridia; o__Clostridiales; f__Lachnospiraceae; g__; s__
OTU_716286	0	0	0	0.001	0.005	0	k__Bacteria; p__Firmicutes; c__Bacilli; o__Lactobacillales; f__Lactobacillaceae; g__Lactobacillus; s__
OTU_206494	0	0	0	0	0.004	0	k__Bacteria; p__Firmicutes; c__Clostridia; o__Clostridiales; f__; g__; s__
OTU_276052	0	0	0	0	0.004	0	k__Bacteria; p__Firmicutes; c__Clostridia; o__Clostridiales; f__; g__; s__
OTU_276149	0	0	0	0	0.004	0	k__Bacteria; p__Bacteroidetes; c__Bacteroidia; o__Bacteroidales; f__Porphyromonadaceae; g__Parabacteroides; s__
OTU_681370	0	0	0	0	0.004	0	k__Bacteria; p__Actinobacteria; c__Actinobacteria; o__Bifidobacteriales; f__Bifidobacteriaceae; g__Bifidobacterium; s__pseudolongum
OTU_1109539	0	0	0	0	0.003	0	k__Bacteria; p__Firmicutes; c__Clostridia; o__Clostridiales; f__Lachnospiraceae; g__; s__
OTU_1105687	0	0	0	0	0.002	0	k__Bacteria; p__Firmicutes; c__Clostridia; o__Clostridiales; f__Ruminococcaceae; g__Oscillospira; s__
OTU_188889	0	0	0	0.001	0.001	0	k__Bacteria; p__Bacteroidetes; c__Bacteroidia; o__Bacteroidales; f__Prevotellaceae; g__Prevotella; s__
OTU_389282	0	0	0	0.001	0.001	0	k__Bacteria; p__Bacteroidetes; c__Bacteroidia; o__Bacteroidales; f__S24-7; g__; s__
OTU_1107458	0	0	0	0	0.001	0	k__Bacteria; p__Bacteroidetes; c__Bacteroidia; o__Bacteroidales; f__S24-7; g__; s__
OTU_197074	0	0	0	0	0.001	0	k__Bacteria; p__Bacteroidetes; c__Bacteroidia; o__Bacteroidales; f__S24-7; g__; s__
OTU_278650	0	0	0	0	0.001	0	k__Bacteria; p__Cyanobacteria; c__4C0d-2; o__YS2; f__; g__; s__
OTU_288581	0	0	0	0	0.001	0	k__Bacteria; p__Bacteroidetes; c__Bacteroidia; o__Bacteroidales; f__S24-7; g__; s__
OTU_294659	0	0	0	0	0.001	0	k__Bacteria; p__Cyanobacteria; c__4C0d-2; o__YS2; f__; g__; s__
OTU_308760	0	0	0	0	0.001	0	k__Bacteria; p__Tenericutes; c__Mollicutes; o__RF39; f__; g__; s__
OTU_331772	0	0	0	0	0.001	0	k__Bacteria; p__Bacteroidetes; c__Bacteroidia; o__Bacteroidales; f__S24-7; g__; s__
OTU_342504	0	0	0	0	0.001	0	k__Bacteria; p__Firmicutes; c__Clostridia; o__Clostridiales; f__Clostridiaceae; g__; s__
OTU_349459	0	0	0	0	0.001	0	k__Bacteria; p__Firmicutes; c__Clostridia; o__Clostridiales; f__Ruminococcaceae; g__; s__
OTU_453896	0	0	0	0	0.001	0	k__Bacteria; p__Bacteroidetes; c__Bacteroidia; o__Bacteroidales; f__S24-7; g__; s__
OTU_461524	0	0	0	0	0.001	0	k__Bacteria; p__Actinobacteria; c__Coriobacteriia; o__Coriobacteriales; f__Coriobacteriaceae; g__; s__
OTU_830080	0	0	0	0	0.001	0	k__Bacteria; p__Firmicutes; c__Erysipelotrichi; o__Erysipelotrichales; f__Erysipelotrichaceae; g__; s__
OTU_277090	0	0	0	0.025	0	0	k__Bacteria; p__Firmicutes; c__Clostridia; o__Clostridiales; f__; g__; s__
OTU_263933	0	0	0	0.007	0	0	k__Bacteria; p__Firmicutes; c__Clostridia; o__Clostridiales; f__Lachnospiraceae; g__; s__
OTU_440840	0	0	0	0.006	0	0	k__Bacteria; p__Firmicutes; c__Clostridia; o__Clostridiales; f__; g__; s__
OTU_450755	0	0	0	0.005	0	0	k__Bacteria; p__Firmicutes; c__Clostridia; o__Clostridiales; f__; g__; s__
OTU_559149	0	0	0	0.004	0	0	k__Bacteria; p__Cyanobacteria; c__4C0d-2; o__YS2; f__; g__; s__
OTU_278912	0	0	0	0.003	0	0	k__Bacteria; p__Bacteroidetes; c__Bacteroidia; o__Bacteroidales; f__S24-7; g__; s__
OTU_578016	0	0	0	0.003	0	0	k__Bacteria; p__Bacteroidetes; c__Bacteroidia; o__Bacteroidales; f__Porphyromonadaceae; g__Parabacteroides; s__distasonis
OTU_266061	0	0	0	0.002	0	0	k__Bacteria; p__Firmicutes; c__Clostridia; o__Clostridiales; f__; g__; s__
OTU_327284	0	0	0	0.002	0	0	k__Bacteria; p__Firmicutes; c__Clostridia; o__Clostridiales; f__; g__; s__
OTU_330921	0	0	0	0.002	0	0	k__Bacteria; p__Firmicutes; c__Clostridia; o__Clostridiales; f__; g__; s__
OTU_4405128	0	0	0	0.002	0	0	k__Bacteria; p__Cyanobacteria; c__4C0d-2; o__YS2; f__; g__; s__
OTU_826624	0	0	0	0.002	0	0	k__Bacteria; p__Firmicutes; c__Clostridia; o__Clostridiales; f__; g__; s__
OTU_270158	0	0	0	0.001	0	0	k__Bacteria; p__Bacteroidetes; c__Bacteroidia; o__Bacteroidales; f__S24-7; g__; s__
OTU_275069	0	0	0	0.001	0	0	k__Bacteria; p__Firmicutes; c__Clostridia; o__Clostridiales; f__; g__; s__
OTU_311564	0	0	0	0.001	0	0	k__Bacteria; p__Firmicutes; c__Clostridia; o__Clostridiales; f__Lachnospiraceae; g__[Ruminococcus]; s__gnavus
OTU_342786	0	0	0	0.001	0	0	k__Bacteria; p__Firmicutes; c__Clostridia; o__Clostridiales; f__; g__; s__
OTU_354163	0	0	0	0.001	0	0	k__Bacteria; p__Firmicutes; c__Clostridia; o__Clostridiales; f__; g__; s__
OTU_356073	0	0	0	0.001	0	0	k__Bacteria; p__Firmicutes; c__Clostridia; o__Clostridiales; f__; g__; s__
OTU_381666	0	0	0	0.001	0	0	k__Bacteria; p__Cyanobacteria; c__4C0d-2; o__YS2; f__; g__; s__
OTU_387615	0	0	0	0.001	0	0	k__Bacteria; p__Firmicutes; c__Clostridia; o__Clostridiales; f__Ruminococcaceae; g__Oscillospira; s__
OTU_392918	0	0	0	0.001	0	0	k__Bacteria; p__Firmicutes; c__Clostridia; o__Clostridiales; f__Ruminococcaceae; g__; s__
OTU_579750	0	0	0	0.001	0	0	k__Bacteria; p__Firmicutes; c__Clostridia; o__Clostridiales; f__; g__; s__
OTU_1105328	0	0	0	0	0	0	k__Bacteria; p__Firmicutes; c__Clostridia; o__Clostridiales; f__Lachnospiraceae; g__Coprococcus; s__
OTU_1105981	0	0	0	0	0	0	k__Bacteria; p__Firmicutes; c__Clostridia; o__Clostridiales; f__Lachnospiraceae; g__; s__
OTU_1106006	0	0	0	0	0	0	k__Bacteria; p__Firmicutes; c__Clostridia; o__Clostridiales; f__Ruminococcaceae; g__Ruminococcus; s__
OTU_1106290	0	0	0	0	0	0	k__Bacteria; p__Firmicutes; c__Clostridia; o__Clostridiales; f__; g__; s__
OTU_1107461	0	0	0	0	0	0	k__Bacteria; p__Firmicutes; c__Clostridia; o__Clostridiales; f__; g__; s__
OTU_1107799	0	0	0	0	0	0	k__Bacteria; p__Firmicutes; c__Clostridia; o__Clostridiales; f__; g__; s__
OTU_1110008	0	0	0	0	0	0	k__Bacteria; p__Firmicutes; c__Clostridia; o__Clostridiales; f__Ruminococcaceae; g__; s__
OTU_1110135	0	0	0	0	0	0	k__Bacteria; p__Firmicutes; c__Clostridia; o__Clostridiales; f__Lachnospiraceae; g__; s__
OTU_1110191	0	0	0	0	0	0	k__Bacteria; p__Firmicutes; c__Clostridia; o__Clostridiales; f__Ruminococcaceae; g__; s__
OTU_1110312	0	0	0	0	0	0	k__Bacteria; p__Firmicutes; c__Clostridia; o__Clostridiales; f__; g__; s__
OTU_1111191	0	0	0	0	0	0	k__Bacteria; p__Firmicutes; c__Clostridia; o__Clostridiales; f__Lachnospiraceae; g__[Ruminococcus]; s__gnavus
OTU_1112139	0	0	0	0	0	0	k__Bacteria; p__Firmicutes; c__Clostridia; o__Clostridiales; f__; g__; s__
OTU_132165	0	0	0	0	0	0	k__Bacteria; p__Firmicutes; c__Clostridia; o__Clostridiales; f__Lachnospiraceae; g__; s__
OTU_1569569	0	0	0	0	0	0	k__Bacteria; p__Firmicutes; c__Clostridia; o__Clostridiales; f__Ruminococcaceae; g__Oscillospira; s__
OTU_167078	0	0	0	0	0	0	k__Bacteria; p__Bacteroidetes; c__Bacteroidia; o__Bacteroidales; f__S24-7; g__; s__
OTU_167204	0	0	0	0	0	0	k__Bacteria; p__Firmicutes; c__Clostridia; o__Clostridiales; f__; g__; s__
OTU_167509	0	0	0	0	0	0	k__Bacteria; p__Firmicutes; c__Clostridia; o__Clostridiales; f__Ruminococcaceae; g__Oscillospira; s__
OTU_169364	0	0	0	0	0	0	k__Bacteria; p__Firmicutes; c__Clostridia; o__Clostridiales; f__Lachnospiraceae; g__; s__
OTU_170185	0	0	0	0	0	0	k__Bacteria; p__Firmicutes; c__Clostridia; o__Clostridiales; f__Ruminococcaceae; g__; s__
OTU_171396	0	0	0	0	0	0	k__Bacteria; p__Firmicutes; c__Clostridia; o__Clostridiales; f__Ruminococcaceae; g__; s__
OTU_173218	0	0	0	0	0	0	k__Bacteria; p__Firmicutes; c__Clostridia; o__Clostridiales; f__; g__; s__
OTU_174770	0	0	0	0	0	0	k__Bacteria; p__Firmicutes; c__Clostridia; o__Clostridiales; f__; g__; s__
OTU_177451	0	0	0	0	0	0	k__Bacteria; p__Bacteroidetes; c__Bacteroidia; o__Bacteroidales; f__S24-7; g__; s__
OTU_178558	0	0	0	0	0	0	k__Bacteria; p__Bacteroidetes; c__Bacteroidia; o__Bacteroidales; f__Prevotellaceae; g__Prevotella; s__
OTU_179457	0	0	0	0	0	0	k__Bacteria; p__Bacteroidetes; c__Bacteroidia; o__Bacteroidales; f__S24-7; g__; s__
OTU_180082	0	0	0	0	0	0	k__Bacteria; p__Bacteroidetes; c__Bacteroidia; o__Bacteroidales; f__Porphyromonadaceae; g__Parabacteroides; s__
OTU_180869	0	0	0	0	0	0	k__Bacteria; p__Firmicutes; c__Erysipelotrichi; o__Erysipelotrichales; f__Erysipelotrichaceae; g__; s__
OTU_181249	0	0	0	0	0	0	k__Bacteria; p__Firmicutes; c__Clostridia; o__Clostridiales; f__; g__; s__
OTU_185722	0	0	0	0	0	0	k__Bacteria; p__Bacteroidetes; c__Bacteroidia; o__Bacteroidales; f__Bacteroidaceae; g__Bacteroides; s__
OTU_187174	0	0	0	0	0	0	k__Bacteria; p__Bacteroidetes; c__Bacteroidia; o__Bacteroidales; f__S24-7; g__; s__
OTU_187222	0	0	0	0	0	0	k__Bacteria; p__Firmicutes; c__Clostridia; o__Clostridiales; f__; g__; s__
OTU_188697	0	0	0	0	0	0	k__Bacteria; p__Firmicutes; c__Clostridia; o__Clostridiales; f__; g__; s__
OTU_188785	0	0	0	0	0	0	k__Bacteria; p__Firmicutes; c__Clostridia; o__Clostridiales; f__; g__; s__
OTU_189288	0	0	0	0	0	0	k__Bacteria; p__Firmicutes; c__Clostridia; o__Clostridiales; f__Lachnospiraceae; g__; s__
OTU_190392	0	0	0	0	0	0	k__Bacteria; p__Bacteroidetes; c__Bacteroidia; o__Bacteroidales; f__S24-7; g__; s__
OTU_191205	0	0	0	0	0	0	k__Bacteria; p__Firmicutes; c__Clostridia; o__Clostridiales; f__Lachnospiraceae; g__[Ruminococcus]; s__gnavus
OTU_191445	0	0	0	0	0	0	k__Bacteria; p__Firmicutes; c__Clostridia; o__Clostridiales; f__Ruminococcaceae; g__Oscillospira; s__
OTU_191579	0	0	0	0	0	0	k__Bacteria; p__Firmicutes; c__Clostridia; o__Clostridiales; f__; g__; s__
OTU_192209	0	0	0	0	0	0	k__Bacteria; p__Firmicutes; c__Clostridia; o__Clostridiales; f__; g__; s__
OTU_192839	0	0	0	0	0	0	k__Bacteria; p__Bacteroidetes; c__Bacteroidia; o__Bacteroidales; f__Bacteroidaceae; g__Bacteroides; s__
OTU_192852	0	0	0	0	0	0	k__Bacteria; p__Firmicutes; c__Clostridia; o__Clostridiales; f__; g__; s__
OTU_194490	0	0	0	0	0	0	k__Bacteria; p__Bacteroidetes; c__Bacteroidia; o__Bacteroidales; f__Rikenellaceae; g__; s__
OTU_194665	0	0	0	0	0	0	k__Bacteria; p__Firmicutes; c__Clostridia; o__Clostridiales; f__Ruminococcaceae; g__Oscillospira; s__
OTU_194770	0	0	0	0	0	0	k__Bacteria; p__Bacteroidetes; c__Bacteroidia; o__Bacteroidales; f__S24-7; g__; s__
OTU_194787	0	0	0	0	0	0	k__Bacteria; p__Firmicutes; c__Clostridia; o__Clostridiales; f__; g__; s__
OTU_194903	0	0	0	0	0	0	k__Bacteria; p__Firmicutes; c__Clostridia; o__Clostridiales; f__Lachnospiraceae; g__; s__
OTU_195711	0	0	0	0	0	0	k__Bacteria; p__Firmicutes; c__Clostridia; o__Clostridiales; f__; g__; s__
OTU_195840	0	0	0	0	0	0	k__Bacteria; p__Firmicutes; c__Clostridia; o__Clostridiales; f__Ruminococcaceae; g__; s__
OTU_195885	0	0	0	0	0	0	k__Bacteria; p__Firmicutes; c__Clostridia; o__Clostridiales; f__Lachnospiraceae; g__; s__
OTU_196770	0	0	0	0	0	0	k__Bacteria; p__Firmicutes; c__Clostridia; o__Clostridiales; f__; g__; s__
OTU_196962	0	0	0	0	0	0	k__Bacteria; p__Firmicutes; c__Clostridia; o__Clostridiales; f__; g__; s__
OTU_197290	0	0	0	0	0	0	k__Bacteria; p__Firmicutes; c__Clostridia; o__Clostridiales; f__; g__; s__
OTU_1991255	0	0	0	0	0	0	k__Bacteria; p__Firmicutes; c__Clostridia; o__Clostridiales; f__Lachnospiraceae; g__; s__
OTU_204126	0	0	0	0	0	0	k__Bacteria; p__Firmicutes; c__Clostridia; o__Clostridiales; f__Ruminococcaceae; g__Oscillospira; s__
OTU_205241	0	0	0	0	0	0	k__Bacteria; p__Firmicutes; c__Clostridia; o__Clostridiales; f__Ruminococcaceae; g__; s__
OTU_208571	0	0	0	0	0	0	k__Bacteria; p__Firmicutes; c__Clostridia; o__Clostridiales; f__Lachnospiraceae; g__Coprococcus; s__
OTU_209377	0	0	0	0	0	0	k__Bacteria; p__Bacteroidetes; c__Bacteroidia; o__Bacteroidales; f__S24-7; g__; s__
OTU_2120779	0	0	0	0	0	0	k__Bacteria; p__Firmicutes; c__Clostridia; o__Clostridiales; f__; g__; s__
OTU_216902	0	0	0	0	0	0	k__Bacteria; p__Bacteroidetes; c__Bacteroidia; o__Bacteroidales; f__S24-7; g__; s__
OTU_2216525	0	0	0	0	0	0	k__Bacteria; p__Firmicutes; c__Erysipelotrichi; o__Erysipelotrichales; f__Erysipelotrichaceae; g__; s__
OTU_22668	0	0	0	0	0	0	k__Bacteria; p__Firmicutes; c__Clostridia; o__Clostridiales; f__Clostridiaceae; g__Candidatus Arthromitus; s__
OTU_227788	0	0	0	0	0	0	k__Bacteria; p__Firmicutes; c__Clostridia; o__Clostridiales; f__; g__; s__
OTU_228479	0	0	0	0	0	0	k__Bacteria; p__Bacteroidetes; c__Bacteroidia; o__Bacteroidales; f__S24-7; g__; s__
OTU_230725	0	0	0	0	0	0	k__Bacteria; p__Firmicutes; c__Clostridia; o__Clostridiales; f__Ruminococcaceae; g__Oscillospira; s__
OTU_234054	0	0	0	0	0	0	k__Bacteria; p__Firmicutes; c__Clostridia; o__Clostridiales; f__; g__; s__
OTU_234443	0	0	0	0	0	0	k__Bacteria; p__Bacteroidetes; c__Bacteroidia; o__Bacteroidales; f__Rikenellaceae; g__; s__
OTU_250784	0	0	0	0	0	0	k__Bacteria; p__Firmicutes; c__Clostridia; o__Clostridiales; f__Ruminococcaceae; g__Oscillospira; s__
OTU_258169	0	0	0	0	0	0	k__Bacteria; p__Firmicutes; c__Clostridia; o__Clostridiales; f__Lachnospiraceae; g__; s__
OTU_258395	0	0	0	0	0	0	k__Bacteria; p__Proteobacteria; c__Deltaproteobacteria; o__Desulfovibrionales; f__Desulfovibrionaceae; g__Desulfovibrio; s__
OTU_259251	0	0	0	0	0	0	k__Bacteria; p__Firmicutes; c__Clostridia; o__Clostridiales; f__; g__; s__
OTU_259280	0	0	0	0	0	0	k__Bacteria; p__Bacteroidetes; c__Bacteroidia; o__Bacteroidales; f__Rikenellaceae; g__AF12; s__
OTU_259846	0	0	0	0	0	0	k__Bacteria; p__Firmicutes; c__Clostridia; o__Clostridiales; f__; g__; s__
OTU_259859	0	0	0	0	0	0	k__Bacteria; p__Bacteroidetes; c__Bacteroidia; o__Bacteroidales; f__S24-7; g__; s__
OTU_259912	0	0	0	0	0	0	k__Bacteria; p__Firmicutes; c__Clostridia; o__Clostridiales; f__Lachnospiraceae; g__; s__
OTU_260607	0	0	0	0	0	0	k__Bacteria; p__Firmicutes; c__Clostridia; o__Clostridiales; f__; g__; s__
OTU_261261	0	0	0	0	0	0	k__Bacteria; p__Firmicutes; c__Clostridia; o__Clostridiales; f__; g__; s__
OTU_261365	0	0	0	0	0	0	k__Bacteria; p__Firmicutes; c__Clostridia; o__Clostridiales; f__Ruminococcaceae; g__Ruminococcus; s__
OTU_261486	0	0	0	0	0	0	k__Bacteria; p__Firmicutes; c__Clostridia; o__Clostridiales; f__Ruminococcaceae; g__; s__
OTU_262095	0	0	0	0	0	0	k__Bacteria; p__Firmicutes; c__Erysipelotrichi; o__Erysipelotrichales; f__Erysipelotrichaceae; g__; s__
OTU_262104	0	0	0	0	0	0	k__Bacteria; p__Firmicutes; c__Clostridia; o__Clostridiales; f__Lachnospiraceae; g__; s__
OTU_262166	0	0	0	0	0	0	k__Bacteria; p__Bacteroidetes; c__Bacteroidia; o__Bacteroidales; f__S24-7; g__; s__
OTU_262541	0	0	0	0	0	0	k__Bacteria; p__Firmicutes; c__Clostridia; o__Clostridiales; f__; g__; s__
OTU_262554	0	0	0	0	0	0	k__Bacteria; p__Firmicutes; c__Clostridia; o__Clostridiales; f__Ruminococcaceae; g__; s__
OTU_262677	0	0	0	0	0	0	k__Bacteria; p__Firmicutes; c__Clostridia; o__Clostridiales; f__Ruminococcaceae; g__Oscillospira; s__
OTU_263138	0	0	0	0	0	0	k__Bacteria; p__Firmicutes; c__Clostridia; o__Clostridiales; f__Lachnospiraceae; g__[Ruminococcus]; s__gnavus
OTU_263705	0	0	0	0	0	0	k__Bacteria; p__Firmicutes; c__Clostridia; o__Clostridiales; f__Peptococcaceae; g__; s__
OTU_264155	0	0	0	0	0	0	k__Bacteria; p__Firmicutes; c__Clostridia; o__Clostridiales; f__; g__; s__
OTU_264298	0	0	0	0	0	0	k__Bacteria; p__Bacteroidetes; c__Bacteroidia; o__Bacteroidales; f__S24-7; g__; s__
OTU_264489	0	0	0	0	0	0	k__Bacteria; p__Firmicutes; c__Clostridia; o__Clostridiales; f__; g__; s__
OTU_264586	0	0	0	0	0	0	k__Bacteria; p__Firmicutes; c__Clostridia; o__Clostridiales; f__; g__; s__
OTU_264787	0	0	0	0	0	0	k__Bacteria; p__Bacteroidetes; c__Bacteroidia; o__Bacteroidales; f__S24-7; g__; s__
OTU_264996	0	0	0	0	0	0	k__Bacteria; p__Firmicutes; c__Clostridia; o__Clostridiales; f__Lachnospiraceae; g__; s__
OTU_266445	0	0	0	0	0	0	k__Bacteria; p__Firmicutes; c__Bacilli; o__Lactobacillales; f__Lactobacillaceae; g__Lactobacillus; s__
OTU_266715	0	0	0	0	0	0	k__Bacteria; p__Firmicutes; c__Clostridia; o__Clostridiales; f__Ruminococcaceae; g__; s__
OTU_266720	0	0	0	0	0	0	k__Bacteria; p__Firmicutes; c__Clostridia; o__Clostridiales; f__Ruminococcaceae; g__; s__
OTU_267042	0	0	0	0	0	0	k__Bacteria; p__Firmicutes; c__Clostridia; o__Clostridiales; f__Ruminococcaceae; g__Ruminococcus; s__
OTU_267373	0	0	0	0	0	0	k__Bacteria; p__Firmicutes; c__Clostridia; o__Clostridiales; f__; g__; s__
OTU_267451	0	0	0	0	0	0	k__Bacteria; p__Firmicutes; c__Clostridia; o__Clostridiales; f__Ruminococcaceae; g__; s__
OTU_267612	0	0	0	0	0	0	k__Bacteria; p__Firmicutes; c__Clostridia; o__Clostridiales; f__Ruminococcaceae; g__Oscillospira; s__
OTU_268043	0	0	0	0	0	0	k__Bacteria; p__Firmicutes; c__Clostridia; o__Clostridiales; f__Ruminococcaceae; g__Ruminococcus; s__
OTU_268620	0	0	0	0	0	0	k__Bacteria; p__Firmicutes; c__Clostridia; o__Clostridiales; f__Lachnospiraceae; g__; s__
OTU_269657	0	0	0	0	0	0	k__Bacteria; p__Firmicutes; c__Clostridia; o__Clostridiales; f__Lachnospiraceae; g__; s__
OTU_269949	0	0	0	0	0	0	k__Bacteria; p__Firmicutes; c__Clostridia; o__Clostridiales; f__Lachnospiraceae; g__; s__
OTU_270244	0	0	0	0	0	0	k__Bacteria; p__Firmicutes; c__Clostridia; o__Clostridiales; f__Lachnospiraceae; g__; s__
OTU_270758	0	0	0	0	0	0	k__Bacteria; p__Firmicutes; c__Clostridia; o__Clostridiales; f__Lachnospiraceae; g__[Ruminococcus]; s__gnavus
OTU_271705	0	0	0	0	0	0	k__Bacteria; p__Firmicutes; c__Clostridia; o__Clostridiales; f__; g__; s__
OTU_271737	0	0	0	0	0	0	k__Bacteria; p__Firmicutes; c__Clostridia; o__Clostridiales; f__; g__; s__
OTU_271766	0	0	0	0	0	0	k__Bacteria; p__Firmicutes; c__Clostridia; o__Clostridiales; f__; g__; s__
OTU_271804	0	0	0	0	0	0	k__Bacteria; p__Firmicutes; c__Clostridia; o__Clostridiales; f__Lachnospiraceae; g__; s__
OTU_271811	0	0	0	0	0	0	k__Bacteria; p__Firmicutes; c__Clostridia; o__Clostridiales; f__; g__; s__
OTU_271880	0	0	0	0	0	0	k__Bacteria; p__Firmicutes; c__Clostridia; o__Clostridiales; f__; g__; s__
OTU_272328	0	0	0	0	0	0	k__Bacteria; p__Firmicutes; c__Clostridia; o__Clostridiales; f__; g__; s__
OTU_272880	0	0	0	0	0	0	k__Bacteria; p__Firmicutes; c__Clostridia; o__Clostridiales; f__; g__; s__
OTU_272953	0	0	0	0	0	0	k__Bacteria; p__Firmicutes; c__Clostridia; o__Clostridiales; f__Ruminococcaceae; g__Oscillospira; s__
OTU_273500	0	0	0	0	0	0	k__Bacteria; p__Bacteroidetes; c__Bacteroidia; o__Bacteroidales; f__S24-7; g__; s__
OTU_273737	0	0	0	0	0	0	k__Bacteria; p__Firmicutes; c__Clostridia; o__Clostridiales; f__Ruminococcaceae; g__; s__
OTU_274115	0	0	0	0	0	0	k__Bacteria; p__Firmicutes; c__Clostridia; o__Clostridiales; f__; g__; s__
OTU_274455	0	0	0	0	0	0	k__Bacteria; p__Firmicutes; c__Clostridia; o__Clostridiales; f__Lachnospiraceae; g__Coprococcus; s__
OTU_274795	0	0	0	0	0	0	k__Bacteria; p__Firmicutes; c__Clostridia; o__Clostridiales; f__Ruminococcaceae; g__Ruminococcus; s__
OTU_274965	0	0	0	0	0	0	k__Bacteria; p__Firmicutes; c__Clostridia; o__Clostridiales; f__Lachnospiraceae; g__; s__
OTU_275218	0	0	0	0	0	0	k__Bacteria; p__Firmicutes; c__Clostridia; o__Clostridiales; f__Ruminococcaceae; g__; s__
OTU_275423	0	0	0	0	0	0	k__Bacteria; p__Firmicutes; c__Clostridia; o__Clostridiales; f__Ruminococcaceae; g__Oscillospira; s__
OTU_275563	0	0	0	0	0	0	k__Bacteria; p__Firmicutes; c__Clostridia; o__Clostridiales; f__Lachnospiraceae; g__; s__
OTU_275819	0	0	0	0	0	0	k__Bacteria; p__Firmicutes; c__Clostridia; o__Clostridiales; f__; g__; s__
OTU_276575	0	0	0	0	0	0	k__Bacteria; p__Firmicutes; c__Clostridia; o__Clostridiales; f__Lachnospiraceae; g__; s__
OTU_276643	0	0	0	0	0	0	k__Bacteria; p__Firmicutes; c__Clostridia; o__Clostridiales; f__Lachnospiraceae; g__Roseburia; s__
OTU_276674	0	0	0	0	0	0	k__Bacteria; p__Firmicutes; c__Clostridia; o__Clostridiales; f__; g__; s__
OTU_276761	0	0	0	0	0	0	k__Bacteria; p__Firmicutes; c__Clostridia; o__Clostridiales; f__Ruminococcaceae; g__; s__
OTU_276777	0	0	0	0	0	0	k__Bacteria; p__Firmicutes; c__Clostridia; o__Clostridiales; f__; g__; s__
OTU_276808	0	0	0	0	0	0	k__Bacteria; p__Firmicutes; c__Clostridia; o__Clostridiales; f__; g__; s__
OTU_276894	0	0	0	0	0	0	k__Bacteria; p__Bacteroidetes; c__Bacteroidia; o__Bacteroidales; f__S24-7; g__; s__
OTU_277081	0	0	0	0	0	0	k__Bacteria; p__Firmicutes; c__Clostridia; o__Clostridiales; f__; g__; s__
OTU_277204	0	0	0	0	0	0	k__Bacteria; p__Firmicutes; c__Clostridia; o__Clostridiales; f__Ruminococcaceae; g__Oscillospira; s__
OTU_277293	0	0	0	0	0	0	k__Bacteria; p__Firmicutes; c__Clostridia; o__Clostridiales; f__; g__; s__
OTU_277329	0	0	0	0	0	0	k__Bacteria; p__Firmicutes; c__Clostridia; o__Clostridiales; f__; g__; s__
OTU_277332	0	0	0	0	0	0	k__Bacteria; p__Firmicutes; c__Clostridia; o__Clostridiales; f__; g__; s__
OTU_277505	0	0	0	0	0	0	k__Bacteria; p__Firmicutes; c__Clostridia; o__Clostridiales; f__; g__; s__
OTU_277512	0	0	0	0	0	0	k__Bacteria; p__Firmicutes; c__Clostridia; o__Clostridiales; f__; g__; s__
OTU_277946	0	0	0	0	0	0	k__Bacteria; p__Firmicutes; c__Clostridia; o__Clostridiales; f__; g__; s__
OTU_278098	0	0	0	0	0	0	k__Bacteria; p__Firmicutes; c__Clostridia; o__Clostridiales; f__Ruminococcaceae; g__Ruminococcus; s__
OTU_278753	0	0	0	0	0	0	k__Bacteria; p__Firmicutes; c__Clostridia; o__Clostridiales; f__; g__; s__
OTU_278901	0	0	0	0	0	0	k__Bacteria; p__Firmicutes; c__Clostridia; o__Clostridiales; f__Ruminococcaceae; g__; s__
OTU_279019	0	0	0	0	0	0	k__Bacteria; p__Firmicutes; c__Clostridia; o__Clostridiales; f__; g__; s__
OTU_279048	0	0	0	0	0	0	k__Bacteria; p__Cyanobacteria; c__4C0d-2; o__YS2; f__; g__; s__
OTU_289984	0	0	0	0	0	0	k__Bacteria; p__Firmicutes; c__Clostridia; o__Clostridiales; f__Lachnospiraceae; g__; s__
OTU_291348	0	0	0	0	0	0	k__Bacteria; p__Firmicutes; c__Clostridia; o__Clostridiales; f__Ruminococcaceae; g__Oscillospira; s__
OTU_301678	0	0	0	0	0	0	k__Bacteria; p__Firmicutes; c__Clostridia; o__Clostridiales; f__Ruminococcaceae; g__Ruminococcus; s__
OTU_307608	0	0	0	0	0	0	k__Bacteria; p__Firmicutes; c__Clostridia; o__Clostridiales; f__Ruminococcaceae; g__Oscillospira; s__
OTU_308157	0	0	0	0	0	0	k__Bacteria; p__Firmicutes; c__Clostridia; o__Clostridiales; f__Ruminococcaceae; g__; s__
OTU_308419	0	0	0	0	0	0	k__Bacteria; p__Firmicutes; c__Clostridia; o__Clostridiales; f__Ruminococcaceae; g__; s__
OTU_309302	0	0	0	0	0	0	k__Bacteria; p__Firmicutes; c__Clostridia; o__Clostridiales; f__Ruminococcaceae; g__Oscillospira; s__
OTU_310748	0	0	0	0	0	0	k__Bacteria; p__Firmicutes; c__Clostridia; o__Clostridiales; f__; g__; s__
OTU_310760	0	0	0	0	0	0	k__Bacteria; p__Firmicutes; c__Clostridia; o__Clostridiales; f__Lachnospiraceae; g__; s__
OTU_312145	0	0	0	0	0	0	k__Bacteria; p__Firmicutes; c__Clostridia; o__Clostridiales; f__; g__; s__
OTU_313274	0	0	0	0	0	0	k__Bacteria; p__Firmicutes; c__Clostridia; o__Clostridiales; f__Ruminococcaceae; g__Oscillospira; s__
OTU_317633	0	0	0	0	0	0	k__Bacteria; p__Firmicutes; c__Clostridia; o__Clostridiales; f__Ruminococcaceae; g__Oscillospira; s__
OTU_318370	0	0	0	0	0	0	k__Bacteria; p__Firmicutes; c__Clostridia; o__Clostridiales; f__Ruminococcaceae; g__; s__
OTU_318928	0	0	0	0	0	0	k__Bacteria; p__Firmicutes; c__Clostridia; o__Clostridiales; f__Ruminococcaceae; g__Ruminococcus; s__
OTU_319153	0	0	0	0	0	0	k__Bacteria; p__Firmicutes; c__Clostridia; o__Clostridiales; f__Lachnospiraceae; g__Coprococcus; s__
OTU_319196	0	0	0	0	0	0	k__Bacteria; p__Firmicutes; c__Clostridia; o__Clostridiales; f__Lachnospiraceae; g__; s__
OTU_319214	0	0	0	0	0	0	k__Bacteria; p__Firmicutes; c__Clostridia; o__Clostridiales; f__Lachnospiraceae; g__[Ruminococcus]; s__gnavus
OTU_319219	0	0	0	0	0	0	k__Bacteria; p__Firmicutes; c__Clostridia; o__Clostridiales; f__; g__; s__
OTU_319909	0	0	0	0	0	0	k__Bacteria; p__Firmicutes; c__Clostridia; o__Clostridiales; f__; g__; s__
OTU_320224	0	0	0	0	0	0	k__Bacteria; p__Firmicutes; c__Clostridia; o__Clostridiales; f__Ruminococcaceae; g__Ruminococcus; s__
OTU_320844	0	0	0	0	0	0	k__Bacteria; p__Firmicutes; c__Clostridia; o__Clostridiales; f__Lachnospiraceae; g__[Ruminococcus]; s__gnavus
OTU_321251	0	0	0	0	0	0	k__Bacteria; p__Firmicutes; c__Clostridia; o__Clostridiales; f__Ruminococcaceae; g__Ruminococcus; s__
OTU_322062	0	0	0	0	0	0	k__Bacteria; p__Firmicutes; c__Clostridia; o__Clostridiales; f__Lachnospiraceae; g__; s__
OTU_322372	0	0	0	0	0	0	k__Bacteria; p__Bacteroidetes; c__Bacteroidia; o__Bacteroidales; f__S24-7; g__; s__
OTU_322991	0	0	0	0	0	0	k__Bacteria; p__Bacteroidetes; c__Bacteroidia; o__Bacteroidales; f__S24-7; g__; s__
OTU_323583	0	0	0	0	0	0	k__Bacteria; p__Firmicutes; c__Clostridia; o__Clostridiales; f__Ruminococcaceae; g__Ruminococcus; s__
OTU_323829	0	0	0	0	0	0	k__Bacteria; p__Firmicutes; c__Clostridia; o__Clostridiales; f__Lachnospiraceae; g__; s__
OTU_324882	0	0	0	0	0	0	k__Bacteria; p__Firmicutes; c__Clostridia; o__Clostridiales; f__[Mogibacteriaceae]; g__; s__
OTU_325126	0	0	0	0	0	0	k__Bacteria; p__Firmicutes; c__Clostridia; o__Clostridiales; f__Lachnospiraceae; g__Coprococcus; s__
OTU_326644	0	0	0	0	0	0	k__Bacteria; p__Firmicutes; c__Clostridia; o__Clostridiales; f__; g__; s__
OTU_326940	0	0	0	0	0	0	k__Bacteria; p__Firmicutes; c__Clostridia; o__Clostridiales; f__Ruminococcaceae; g__; s__
OTU_327383	0	0	0	0	0	0	k__Bacteria; p__Firmicutes; c__Clostridia; o__Clostridiales; f__Ruminococcaceae; g__; s__
OTU_327808	0	0	0	0	0	0	k__Bacteria; p__Firmicutes; c__Clostridia; o__Clostridiales; f__Ruminococcaceae; g__Oscillospira; s__
OTU_327900	0	0	0	0	0	0	k__Bacteria; p__Firmicutes; c__Clostridia; o__Clostridiales; f__Ruminococcaceae; g__Ruminococcus; s__
OTU_328536	0	0	0	0	0	0	k__Bacteria; p__Firmicutes; c__Clostridia; o__Clostridiales; f__; g__; s__
OTU_328905	0	0	0	0	0	0	k__Bacteria; p__Firmicutes; c__Clostridia; o__Clostridiales; f__Ruminococcaceae; g__Oscillospira; s__
OTU_329712	0	0	0	0	0	0	k__Bacteria; p__Firmicutes; c__Clostridia; o__Clostridiales; f__; g__; s__
OTU_330417	0	0	0	0	0	0	k__Bacteria; p__Firmicutes; c__Clostridia; o__Clostridiales; f__; g__; s__
OTU_331013	0	0	0	0	0	0	k__Bacteria; p__Firmicutes; c__Clostridia; o__Clostridiales; f__Ruminococcaceae; g__Ruminococcus; s__
OTU_331737	0	0	0	0	0	0	k__Bacteria; p__Firmicutes; c__Clostridia; o__Clostridiales; f__Ruminococcaceae; g__; s__
OTU_334328	0	0	0	0	0	0	k__Bacteria; p__Firmicutes; c__Clostridia; o__Clostridiales; f__Lachnospiraceae; g__; s__
OTU_335330	0	0	0	0	0	0	k__Bacteria; p__Firmicutes; c__Clostridia; o__Clostridiales; f__Ruminococcaceae; g__Oscillospira; s__
OTU_336214	0	0	0	0	0	0	k__Bacteria; p__Bacteroidetes; c__Bacteroidia; o__Bacteroidales; f__Rikenellaceae; g__; s__
OTU_336276	0	0	0	0	0	0	k__Bacteria; p__Firmicutes; c__Clostridia; o__Clostridiales; f__; g__; s__
OTU_336559	0	0	0	0	0	0	k__Bacteria; p__Bacteroidetes; c__Bacteroidia; o__Bacteroidales; f__Bacteroidaceae; g__Bacteroides; s__
OTU_336736	0	0	0	0	0	0	k__Bacteria; p__Firmicutes; c__Clostridia; o__Clostridiales; f__Ruminococcaceae; g__Ruminococcus; s__
OTU_337494	0	0	0	0	0	0	k__Bacteria; p__Firmicutes; c__Clostridia; o__Clostridiales; f__; g__; s__
OTU_338348	0	0	0	0	0	0	k__Bacteria; p__Firmicutes; c__Clostridia; o__Clostridiales; f__Ruminococcaceae; g__Oscillospira; s__
OTU_338644	0	0	0	0	0	0	k__Bacteria; p__Actinobacteria; c__Coriobacteriia; o__Coriobacteriales; f__Coriobacteriaceae; g__Adlercreutzia; s__
OTU_339031	0	0	0	0	0	0	k__Bacteria; p__Firmicutes; c__Clostridia; o__Clostridiales; f__Ruminococcaceae; g__Ruminococcus; s__
OTU_339050	0	0	0	0	0	0	k__Bacteria; p__Firmicutes; c__Clostridia; o__Clostridiales; f__; g__; s__
OTU_339092	0	0	0	0	0	0	k__Bacteria; p__Firmicutes; c__Clostridia; o__Clostridiales; f__Lachnospiraceae; g__[Ruminococcus]; s__gnavus
OTU_339566	0	0	0	0	0	0	k__Bacteria; p__Firmicutes; c__Clostridia; o__Clostridiales; f__Ruminococcaceae; g__; s__
OTU_339791	0	0	0	0	0	0	k__Bacteria; p__Firmicutes; c__Clostridia; o__Clostridiales; f__Lachnospiraceae; g__Coprococcus; s__
OTU_339886	0	0	0	0	0	0	k__Bacteria; p__Firmicutes; c__Clostridia; o__Clostridiales; f__; g__; s__
OTU_341749	0	0	0	0	0	0	k__Bacteria; p__Firmicutes; c__Clostridia; o__Clostridiales; f__Lachnospiraceae; g__; s__
OTU_342075	0	0	0	0	0	0	k__Bacteria; p__Firmicutes; c__Clostridia; o__Clostridiales; f__; g__; s__
OTU_342685	0	0	0	0	0	0	k__Bacteria; p__Cyanobacteria; c__4C0d-2; o__YS2; f__; g__; s__
OTU_343140	0	0	0	0	0	0	k__Bacteria; p__Firmicutes; c__Clostridia; o__Clostridiales; f__Ruminococcaceae; g__; s__
OTU_343581	0	0	0	0	0	0	k__Bacteria; p__Firmicutes; c__Clostridia; o__Clostridiales; f__; g__; s__
OTU_343853	0	0	0	0	0	0	k__Bacteria; p__Bacteroidetes; c__Bacteroidia; o__Bacteroidales; f__S24-7; g__; s__
OTU_344101	0	0	0	0	0	0	k__Bacteria; p__Firmicutes; c__Clostridia; o__Clostridiales; f__Ruminococcaceae; g__; s__
OTU_344158	0	0	0	0	0	0	k__Bacteria; p__Firmicutes; c__Clostridia; o__Clostridiales; f__; g__; s__
OTU_344726	0	0	0	0	0	0	k__Bacteria; p__Firmicutes; c__Clostridia; o__Clostridiales; f__Lachnospiraceae; g__; s__
OTU_344906	0	0	0	0	0	0	k__Bacteria; p__Firmicutes; c__Clostridia; o__Clostridiales; f__Ruminococcaceae; g__; s__
OTU_345804	0	0	0	0	0	0	k__Bacteria; p__Firmicutes; c__Clostridia; o__Clostridiales; f__Ruminococcaceae; g__; s__
OTU_345882	0	0	0	0	0	0	k__Bacteria; p__Firmicutes; c__Clostridia; o__Clostridiales; f__Lachnospiraceae; g__; s__
OTU_346098	0	0	0	0	0	0	k__Bacteria; p__Firmicutes; c__Clostridia; o__Clostridiales; f__Lachnospiraceae; g__; s__
OTU_346570	0	0	0	0	0	0	k__Bacteria; p__Firmicutes; c__Clostridia; o__Clostridiales; f__; g__; s__
OTU_346764	0	0	0	0	0	0	k__Bacteria; p__Firmicutes; c__Clostridia; o__Clostridiales; f__; g__; s__
OTU_346804	0	0	0	0	0	0	k__Bacteria; p__Firmicutes; c__Clostridia; o__Clostridiales; f__Ruminococcaceae; g__; s__
OTU_3472078	0	0	0	0	0	0	k__Bacteria; p__Bacteroidetes; c__Bacteroidia; o__Bacteroidales; f__Bacteroidaceae; g__Bacteroides; s__
OTU_347933	0	0	0	0	0	0	k__Bacteria; p__Firmicutes; c__Clostridia; o__Clostridiales; f__; g__; s__
OTU_348336	0	0	0	0	0	0	k__Bacteria; p__Firmicutes; c__Clostridia; o__Clostridiales; f__; g__; s__
OTU_348404	0	0	0	0	0	0	k__Bacteria; p__Firmicutes; c__Clostridia; o__Clostridiales; f__; g__; s__
OTU_348875	0	0	0	0	0	0	k__Bacteria; p__Firmicutes; c__Clostridia; o__Clostridiales; f__; g__; s__
OTU_349372	0	0	0	0	0	0	k__Bacteria; p__Firmicutes; c__Clostridia; o__Clostridiales; f__; g__; s__
OTU_349624	0	0	0	0	0	0	k__Bacteria; p__Firmicutes; c__Clostridia; o__Clostridiales; f__Lachnospiraceae; g__; s__
OTU_349864	0	0	0	0	0	0	k__Bacteria; p__Firmicutes; c__Clostridia; o__Clostridiales; f__Lachnospiraceae; g__; s__
OTU_350256	0	0	0	0	0	0	k__Bacteria; p__Firmicutes; c__Clostridia; o__Clostridiales; f__Ruminococcaceae; g__Oscillospira; s__
OTU_350314	0	0	0	0	0	0	k__Bacteria; p__Firmicutes; c__Clostridia; o__Clostridiales; f__; g__; s__
OTU_351062	0	0	0	0	0	0	k__Bacteria; p__Firmicutes; c__Clostridia; o__Clostridiales; f__Lachnospiraceae; g__; s__
OTU_351309	0	0	0	0	0	0	k__Bacteria; p__Firmicutes; c__Clostridia; o__Clostridiales; f__; g__; s__
OTU_351405	0	0	0	0	0	0	k__Bacteria; p__Firmicutes; c__Clostridia; o__Clostridiales; f__; g__; s__
OTU_351449	0	0	0	0	0	0	k__Bacteria; p__Firmicutes; c__Clostridia; o__Clostridiales; f__; g__; s__
OTU_351465	0	0	0	0	0	0	k__Bacteria; p__Firmicutes; c__Clostridia; o__Clostridiales; f__Lachnospiraceae; g__; s__
OTU_351859	0	0	0	0	0	0	k__Bacteria; p__Firmicutes; c__Clostridia; o__Clostridiales; f__; g__; s__
OTU_351881	0	0	0	0	0	0	k__Bacteria; p__Firmicutes; c__Clostridia; o__Clostridiales; f__Lachnospiraceae; g__; s__
OTU_352008	0	0	0	0	0	0	k__Bacteria; p__Firmicutes; c__Clostridia; o__Clostridiales; f__Lachnospiraceae; g__[Ruminococcus]; s__gnavus
OTU_352049	0	0	0	0	0	0	k__Bacteria; p__Firmicutes; c__Clostridia; o__Clostridiales; f__; g__; s__
OTU_352165	0	0	0	0	0	0	k__Bacteria; p__Firmicutes; c__Clostridia; o__Clostridiales; f__; g__; s__
OTU_352445	0	0	0	0	0	0	k__Bacteria; p__Firmicutes; c__Clostridia; o__Clostridiales; f__Lachnospiraceae; g__[Ruminococcus]; s__gnavus
OTU_352533	0	0	0	0	0	0	k__Bacteria; p__Firmicutes; c__Clostridia; o__Clostridiales; f__; g__; s__
OTU_352612	0	0	0	0	0	0	k__Bacteria; p__Firmicutes; c__Clostridia; o__Clostridiales; f__; g__; s__
OTU_353820	0	0	0	0	0	0	k__Bacteria; p__Firmicutes; c__Clostridia; o__Clostridiales; f__; g__; s__
OTU_353982	0	0	0	0	0	0	k__Bacteria; p__Firmicutes; c__Clostridia; o__Clostridiales; f__Ruminococcaceae; g__; s__
OTU_354501	0	0	0	0	0	0	k__Bacteria; p__Firmicutes; c__Clostridia; o__Clostridiales; f__; g__; s__
OTU_354800	0	0	0	0	0	0	k__Bacteria; p__Firmicutes; c__Clostridia; o__Clostridiales; f__Lachnospiraceae; g__; s__
OTU_355097	0	0	0	0	0	0	k__Bacteria; p__Firmicutes; c__Clostridia; o__Clostridiales; f__; g__; s__
OTU_355344	0	0	0	0	0	0	k__Bacteria; p__Firmicutes; c__Clostridia; o__Clostridiales; f__Lachnospiraceae; g__; s__
OTU_355440	0	0	0	0	0	0	k__Bacteria; p__Firmicutes; c__Clostridia; o__Clostridiales; f__; g__; s__
OTU_356148	0	0	0	0	0	0	k__Bacteria; p__Firmicutes; c__Clostridia; o__Clostridiales; f__Lachnospiraceae; g__; s__
OTU_356187	0	0	0	0	0	0	k__Bacteria; p__Firmicutes; c__Clostridia; o__Clostridiales; f__Ruminococcaceae; g__Oscillospira; s__
OTU_356590	0	0	0	0	0	0	k__Bacteria; p__Firmicutes; c__Clostridia; o__Clostridiales; f__; g__; s__
OTU_356657	0	0	0	0	0	0	k__Bacteria; p__Firmicutes; c__Clostridia; o__Clostridiales; f__; g__; s__
OTU_359984	0	0	0	0	0	0	k__Bacteria; p__Firmicutes; c__Clostridia; o__Clostridiales; f__Ruminococcaceae; g__; s__
OTU_360730	0	0	0	0	0	0	k__Bacteria; p__Bacteroidetes; c__Bacteroidia; o__Bacteroidales; f__[Odoribacteraceae]; g__Butyricimonas; s__
OTU_364034	0	0	0	0	0	0	k__Bacteria; p__Firmicutes; c__Clostridia; o__Clostridiales; f__Lachnospiraceae; g__; s__
OTU_373909	0	0	0	0	0	0	k__Bacteria; p__Firmicutes; c__Clostridia; o__Clostridiales; f__Ruminococcaceae; g__Oscillospira; s__
OTU_375106	0	0	0	0	0	0	k__Bacteria; p__Firmicutes; c__Clostridia; o__Clostridiales; f__Ruminococcaceae; g__; s__
OTU_376516	0	0	0	0	0	0	k__Bacteria; p__Firmicutes; c__Clostridia; o__Clostridiales; f__; g__; s__
OTU_382721	0	0	0	0	0	0	k__Bacteria; p__Firmicutes; c__Clostridia; o__Clostridiales; f__Lachnospiraceae; g__Coprococcus; s__
OTU_383971	0	0	0	0	0	0	k__Bacteria; p__Firmicutes; c__Clostridia; o__Clostridiales; f__Lachnospiraceae; g__[Ruminococcus]; s__gnavus
OTU_383992	0	0	0	0	0	0	k__Bacteria; p__Firmicutes; c__Clostridia; o__Clostridiales; f__; g__; s__
OTU_389529	0	0	0	0	0	0	k__Bacteria; p__Firmicutes; c__Clostridia; o__Clostridiales; f__Ruminococcaceae; g__; s__
OTU_390633	0	0	0	0	0	0	k__Bacteria; p__Bacteroidetes; c__Bacteroidia; o__Bacteroidales; f__S24-7; g__; s__
OTU_397444	0	0	0	0	0	0	k__Bacteria; p__Firmicutes; c__Clostridia; o__Clostridiales; f__Ruminococcaceae; g__; s__
OTU_399245	0	0	0	0	0	0	k__Bacteria; p__Firmicutes; c__Clostridia; o__Clostridiales; f__Lachnospiraceae; g__; s__
OTU_400443	0	0	0	0	0	0	k__Bacteria; p__Firmicutes; c__Clostridia; o__Clostridiales; f__; g__; s__
OTU_400599	0	0	0	0	0	0	k__Bacteria; p__Firmicutes; c__Clostridia; o__Clostridiales; f__; g__; s__
OTU_401384	0	0	0	0	0	0	k__Bacteria; p__Firmicutes; c__Clostridia; o__Clostridiales; f__Ruminococcaceae; g__Oscillospira; s__
OTU_402704	0	0	0	0	0	0	k__Bacteria; p__Bacteroidetes; c__Bacteroidia; o__Bacteroidales; f__S24-7; g__; s__
OTU_405780	0	0	0	0	0	0	k__Bacteria; p__Firmicutes; c__Clostridia; o__Clostridiales; f__Ruminococcaceae; g__Ruminococcus; s__
OTU_406247	0	0	0	0	0	0	k__Bacteria; p__Firmicutes; c__Clostridia; o__Clostridiales; f__; g__; s__
OTU_408877	0	0	0	0	0	0	k__Bacteria; p__Firmicutes; c__Clostridia; o__Clostridiales; f__; g__; s__
OTU_409947	0	0	0	0	0	0	k__Bacteria; p__Firmicutes; c__Clostridia; o__Clostridiales; f__Lachnospiraceae; g__; s__
OTU_414089	0	0	0	0	0	0	k__Bacteria; p__Firmicutes; c__Clostridia; o__Clostridiales; f__Ruminococcaceae; g__; s__
OTU_417981	0	0	0	0	0	0	k__Bacteria; p__Firmicutes; c__Clostridia; o__Clostridiales; f__[Mogibacteriaceae]; g__; s__
OTU_423830	0	0	0	0	0	0	k__Bacteria; p__Firmicutes; c__Clostridia; o__Clostridiales; f__; g__; s__
OTU_4338227	0	0	0	0	0	0	k__Bacteria; p__Firmicutes; c__Clostridia; o__Clostridiales; f__Ruminococcaceae; g__; s__
OTU_4340153	0	0	0	0	0	0	k__Bacteria; p__Firmicutes; c__Clostridia; o__Clostridiales; f__Ruminococcaceae; g__; s__
OTU_4364243	0	0	0	0	0	0	k__Bacteria; p__Firmicutes; c__Clostridia; o__Clostridiales; f__Lachnospiraceae; g__; s__
OTU_4366843	0	0	0	0	0	0	k__Bacteria; p__Bacteroidetes; c__Bacteroidia; o__Bacteroidales; f__Bacteroidaceae; g__Bacteroides; s__
OTU_439880	0	0	0	0	0	0	k__Bacteria; p__Firmicutes; c__Clostridia; o__Clostridiales; f__Ruminococcaceae; g__Oscillospira; s__
OTU_4402042	0	0	0	0	0	0	k__Bacteria; p__Firmicutes; c__Clostridia; o__Clostridiales; f__; g__; s__
OTU_4402077	0	0	0	0	0	0	k__Bacteria; p__Firmicutes; c__Clostridia; o__Clostridiales; f__; g__; s__
OTU_4407190	0	0	0	0	0	0	k__Bacteria; p__Firmicutes; c__Clostridia; o__Clostridiales; f__; g__; s__
OTU_4432234	0	0	0	0	0	0	k__Bacteria; p__Firmicutes; c__Clostridia; o__Clostridiales; f__Ruminococcaceae; g__; s__
OTU_4432841	0	0	0	0	0	0	k__Bacteria; p__Tenericutes; c__Mollicutes; o__RF39; f__; g__; s__
OTU_443620	0	0	0	0	0	0	k__Bacteria; p__Firmicutes; c__Clostridia; o__Clostridiales; f__Ruminococcaceae; g__Oscillospira; s__
OTU_444241	0	0	0	0	0	0	k__Bacteria; p__Firmicutes; c__Clostridia; o__Clostridiales; f__; g__; s__
OTU_4449518	0	0	0	0	0	0	k__Bacteria; p__Bacteroidetes; c__Bacteroidia; o__Bacteroidales; f__Rikenellaceae; g__; s__
OTU_444987	0	0	0	0	0	0	k__Bacteria; p__Firmicutes; c__Clostridia; o__Clostridiales; f__; g__; s__
OTU_4455677	0	0	0	0	0	0	k__Bacteria; p__Firmicutes; c__Clostridia; o__Clostridiales; f__; g__; s__
OTU_4460109	0	0	0	0	0	0	k__Bacteria; p__Firmicutes; c__Clostridia; o__Clostridiales; f__; g__; s__
OTU_4460602	0	0	0	0	0	0	k__Bacteria; p__Firmicutes; c__Clostridia; o__Clostridiales; f__; g__; s__
OTU_446135	0	0	0	0	0	0	k__Bacteria; p__Firmicutes; c__Clostridia; o__Clostridiales; f__Ruminococcaceae; g__Oscillospira; s__
OTU_4462541	0	0	0	0	0	0	k__Bacteria; p__Firmicutes; c__Clostridia; o__Clostridiales; f__; g__; s__
OTU_449353	0	0	0	0	0	0	k__Bacteria; p__Firmicutes; c__Clostridia; o__Clostridiales; f__Dehalobacteriaceae; g__Dehalobacterium; s__
OTU_450399	0	0	0	0	0	0	k__Bacteria; p__Firmicutes; c__Clostridia; o__Clostridiales; f__; g__; s__
OTU_458550	0	0	0	0	0	0	k__Bacteria; p__Firmicutes; c__Clostridia; o__Clostridiales; f__; g__; s__
OTU_459276	0	0	0	0	0	0	k__Bacteria; p__Firmicutes; c__Clostridia; o__Clostridiales; f__; g__; s__
OTU_461487	0	0	0	0	0	0	k__Bacteria; p__Firmicutes; c__Clostridia; o__Clostridiales; f__; g__; s__
OTU_461795	0	0	0	0	0	0	k__Bacteria; p__Firmicutes; c__Clostridia; o__Clostridiales; f__Ruminococcaceae; g__Oscillospira; s__
OTU_462764	0	0	0	0	0	0	k__Bacteria; p__Firmicutes; c__Clostridia; o__Clostridiales; f__Ruminococcaceae; g__Ruminococcus; s__
OTU_465480	0	0	0	0	0	0	k__Bacteria; p__Bacteroidetes; c__Bacteroidia; o__Bacteroidales; f__S24-7; g__; s__
OTU_466811	0	0	0	0	0	0	k__Bacteria; p__Firmicutes; c__Clostridia; o__Clostridiales; f__; g__; s__
OTU_519290	0	0	0	0	0	0	k__Bacteria; p__Actinobacteria; c__Actinobacteria; o__Bifidobacteriales; f__Bifidobacteriaceae; g__Bifidobacterium; s__pseudolongum
OTU_521230	0	0	0	0	0	0	k__Bacteria; p__Firmicutes; c__Clostridia; o__Clostridiales; f__Ruminococcaceae; g__; s__
OTU_534926	0	0	0	0	0	0	k__Bacteria; p__Firmicutes; c__Clostridia; o__Clostridiales; f__Lachnospiraceae; g__Anaerostipes; s__
OTU_540862	0	0	0	0	0	0	k__Bacteria; p__Firmicutes; c__Clostridia; o__Clostridiales; f__Ruminococcaceae; g__; s__
OTU_555945	0	0	0	0	0	0	k__Bacteria; p__Firmicutes; c__Clostridia; o__Clostridiales; f__Clostridiaceae; g__SMB53; s__
OTU_556126	0	0	0	0	0	0	k__Bacteria; p__Bacteroidetes; c__Bacteroidia; o__Bacteroidales; f__Bacteroidaceae; g__Bacteroides; s__
OTU_560906	0	0	0	0	0	0	k__Bacteria; p__Firmicutes; c__Clostridia; o__Clostridiales; f__; g__; s__
OTU_572860	0	0	0	0	0	0	k__Bacteria; p__Firmicutes; c__Clostridia; o__Clostridiales; f__; g__; s__
OTU_576919	0	0	0	0	0	0	k__Bacteria; p__Firmicutes; c__Clostridia; o__Clostridiales; f__Ruminococcaceae; g__Ruminococcus; s__
OTU_578649	0	0	0	0	0	0	k__Bacteria; p__Firmicutes; c__Clostridia; o__Clostridiales; f__Lachnospiraceae; g__; s__
OTU_578857	0	0	0	0	0	0	k__Bacteria; p__Firmicutes; c__Clostridia; o__Clostridiales; f__Lachnospiraceae; g__Coprococcus; s__
OTU_581384	0	0	0	0	0	0	k__Bacteria; p__Firmicutes; c__Clostridia; o__Clostridiales; f__Ruminococcaceae; g__Ruminococcus; s__
OTU_581474	0	0	0	0	0	0	k__Bacteria; p__Firmicutes; c__Bacilli; o__Lactobacillales; f__Lactobacillaceae; g__Lactobacillus; s__
OTU_581933	0	0	0	0	0	0	k__Bacteria; p__Firmicutes; c__Clostridia; o__Clostridiales; f__Ruminococcaceae; g__Oscillospira; s__
OTU_584263	0	0	0	0	0	0	k__Bacteria; p__Firmicutes; c__Clostridia; o__Clostridiales; f__; g__; s__
OTU_584425	0	0	0	0	0	0	k__Bacteria; p__Firmicutes; c__Clostridia; o__Clostridiales; f__[Mogibacteriaceae]; g__; s__
OTU_585914	0	0	0	0	0	0	k__Bacteria; p__Bacteroidetes; c__Bacteroidia; o__Bacteroidales; f__Porphyromonadaceae; g__Parabacteroides; s__distasonis
OTU_586453	0	0	0	0	0	0	k__Bacteria; p__Firmicutes; c__Clostridia; o__Clostridiales; f__Christensenellaceae; g__; s__
OTU_590168	0	0	0	0	0	0	k__Bacteria; p__Firmicutes; c__Bacilli; o__Lactobacillales; f__Lactobacillaceae; g__Lactobacillus; s__
OTU_592160	0	0	0	0	0	0	k__Bacteria; p__Firmicutes; c__Bacilli; o__Lactobacillales; f__Lactobacillaceae; g__Lactobacillus; s__
OTU_658370	0	0	0	0	0	0	k__Bacteria; p__Firmicutes; c__Clostridia; o__Clostridiales; f__Lachnospiraceae; g__; s__
OTU_697874	0	0	0	0	0	0	k__Bacteria; p__Firmicutes; c__Clostridia; o__Clostridiales; f__; g__; s__
OTU_724472	0	0	0	0	0	0	k__Bacteria; p__Firmicutes; c__Clostridia; o__Clostridiales; f__Lachnospiraceae; g__Dorea; s__
OTU_786081	0	0	0	0	0	0	k__Bacteria; p__Firmicutes; c__Clostridia; o__Clostridiales; f__Ruminococcaceae; g__; s__
OTU_786449	0	0	0	0	0	0	k__Bacteria; p__Firmicutes; c__Clostridia; o__Clostridiales; f__Lachnospiraceae; g__; s__
OTU_799034	0	0	0	0	0	0	k__Bacteria; p__Firmicutes; c__Clostridia; o__Clostridiales; f__; g__; s__
OTU_826302	0	0	0	0	0	0	k__Bacteria; p__Firmicutes; c__Clostridia; o__Clostridiales; f__Lachnospiraceae; g__Coprococcus; s__
OTU_827522	0	0	0	0	0	0	k__Bacteria; p__Firmicutes; c__Clostridia; o__Clostridiales; f__; g__; s__
OTU_827592	0	0	0	0	0	0	k__Bacteria; p__Firmicutes; c__Clostridia; o__Clostridiales; f__Ruminococcaceae; g__Ruminococcus; s__
OTU_827689	0	0	0	0	0	0	k__Bacteria; p__Firmicutes; c__Clostridia; o__Clostridiales; f__; g__; s__
OTU_828230	0	0	0	0	0	0	k__Bacteria; p__Firmicutes; c__Clostridia; o__Clostridiales; f__Lachnospiraceae; g__Coprococcus; s__
OTU_830014	0	0	0	0	0	0	k__Bacteria; p__Firmicutes; c__Clostridia; o__Clostridiales; f__; g__; s__
OTU_831301	0	0	0	0	0	0	k__Bacteria; p__Firmicutes; c__Erysipelotrichi; o__Erysipelotrichales; f__Erysipelotrichaceae; g__; s__
OTU_831409	0	0	0	0	0	0	k__Bacteria; p__Firmicutes; c__Clostridia; o__Clostridiales; f__; g__; s__
OTU_831922	0	0	0	0	0	0	k__Bacteria; p__Firmicutes; c__Clostridia; o__Clostridiales; f__; g__; s__
OTU_835456	0	0	0	0	0	0	k__Bacteria; p__Firmicutes; c__Clostridia; o__Clostridiales; f__; g__; s__
OTU_851323	0	0	0	0	0	0	k__Bacteria; p__Bacteroidetes; c__Bacteroidia; o__Bacteroidales; f__Porphyromonadaceae; g__Parabacteroides; s__
OTU_863682	0	0	0	0	0	0	k__Bacteria; p__Firmicutes; c__Clostridia; o__Clostridiales; f__; g__; s__
OTU_887025	0	0	0	0	0	0	k__Bacteria; p__Firmicutes; c__Clostridia; o__Clostridiales; f__Ruminococcaceae; g__; s__
OTU_953855	0	0	0	0	0	0	k__Bacteria; p__Bacteroidetes; c__Bacteroidia; o__Bacteroidales; f__Rikenellaceae; g__; s__
OTU_997439	0	0	0	0	0	0	k__Bacteria; p__Actinobacteria; c__Actinobacteria; o__Bifidobacteriales; f__Bifidobacteriaceae; g__Bifidobacterium; s__
